# Supplementary material for: High-content screen in human pluripotent cells identifies miRNA-regulated pathways controlling pluripotency and differentiation
Source: Stem Cell Res Ther. 2019 Jul 8;10:202. doi: 10.1186/s13287-019-1318-6 (PMC6615276; doi:10.1186/s13287-019-1318-6)
Supplement: Supplementary file 4 — DAVID pathways analysis. Excel file with all results from the enrichment pathway analyses carried using DAVID. (XLSX 163 kb) [file 13287_2019_1318_MOESM4_ESM.xlsx]

## Sheet: Pathways_NT2_clusterA1
Category	Term	Count	%	PValue	Genes	List Total	Pop Hits	Pop Total	Fold Enrichment	Bonferroni	Benjamini	FDR
KEGG_PATHWAY	hsa04550:Signaling pathways regulating pluripotency of stem cells	29	0.0107738	3.37658e-06	WNT5A, FGFR1, IL6ST, GRB2, BMPR2, PAX6, REST, LIF, PCGF5, IGF1R, ACVR1B, SKIL, AKT3, FZD8, BMP2, ESRRB, SMAD5, SMAD4, FZD5, WNT2B, FZD6, NRAS, MAPK1, ACVR2B, RIF1, MAPK13, MAPK14, WNT9B, KAT6A	547	140	6910	2.61674	0.000901142	0.000901142	0.00443178
KEGG_PATHWAY	hsa04010:MAPK signaling pathway	42	0.0156035	7.4318e-06	FGFR1, IL1R1, GRB2, MRAS, DUSP10, PPP3R1, MKNK2, MAP4K2, FASLG, HSPA1B, FGF12, CACNB4, MAP3K7, MAP3K5, MAP3K3, MAP3K2, MAPT, FAS, TRAF6, AKT3, RASA2, PRKCA, MAPK10, TAB1, STK4, PRKCB, RPS6KA6, MAPK1, NRAS, DUSP3, RASGRF2, MAPK13, ARRB1, MAPK14, IKBKG, NTRK2, CACNA1E, IKBKB, CACNA1D, MAP3K13, CRK, MAP3K12	547	255	6910	2.08065	0.00198233	0.000991657	0.00975405
KEGG_PATHWAY	hsa05205:Proteoglycans in cancer	33	0.0122599	8.33506e-05	WNT5A, FGFR1, ERBB4, ERBB3, GRB2, MRAS, PPP1R12B, FASLG, TIMP3, IGF1R, PDPK1, ANK2, TIAM1, CAMK2D, FAS, AKT3, TWIST1, PRKCA, FZD8, ROCK2, ESR1, FZD5, PRKCB, FZD6, WNT2B, NRAS, MAPK1, CDKN1A, MAPK13, MAPK14, PLCG2, WNT9B, MDM2	547	200	6910	2.08437	0.0220097	0.00739106	0.109345
KEGG_PATHWAY	hsa05215:Prostate cancer	19	0.00705871	0.000140835	E2F2, FGFR1, TCF7, GRB2, CREB1, CREB5, PTEN, IGF1R, NRAS, MAPK1, PDPK1, HSP90B1, CDKN1A, EP300, IKBKG, MDM2, PDGFC, IKBKB, AKT3	547	88	6910	2.72748	0.0369072	0.00935733	0.184693
KEGG_PATHWAY	hsa04722:Neurotrophin signaling pathway	23	0.00854475	0.000148192	GRB2, FASLG, MAPK10, TP73, RPS6KA6, NRAS, MAPK1, MAP3K5, PDPK1, PSEN1, MAP3K3, PRDM4, MAPK13, MAPK14, PLCG2, NTRK2, CAMK2D, SH2B3, IKBKB, TRAF6, CRK, RAPGEF1, AKT3	547	120	6910	2.42124	0.0387976	0.00788282	0.194333
KEGG_PATHWAY	hsa04068:FoxO signaling pathway	24	0.00891627	0.000292085	IRS4, GRB2, SMAD4, FASLG, MAPK10, GRM1, CCNG2, STK4, PTEN, SOD2, PCK1, IGF1R, NRAS, MAPK1, PDPK1, CDKN1A, S1PR1, EP300, MAPK13, MAPK14, MDM2, SETD7, IKBKB, AKT3	547	134	6910	2.26254	0.0750337	0.0129155	0.382693
KEGG_PATHWAY	hsa05200:Pathways in cancer	51	0.0189471	0.000429332	E2F2, GNA11, FASLG, FGF12, PTEN, PAX8, FAS, AKT3, PRKCA, RET, PTGER3, BCR, ROCK2, CYCS, STK4, PRKCB, MAPK1, EP300, WNT9B, MDM2, PIAS2, GNB4, LAMC1, WNT5A, TRAF1, FGFR1, XIAP, GRB2, CDH1, IGF1R, TRAF6, RUNX1, COL4A4, FZD8, BMP2, TCF7, MSH3, SMAD4, ITGA3, MAPK10, FZD5, APPL1, FZD6, WNT2B, NRAS, CDKN1A, HSP90B1, PLCG2, IKBKG, IKBKB, CRK	547	393	6910	1.63934	0.108327	0.016246	0.562048
KEGG_PATHWAY	hsa04310:Wnt signaling pathway	24	0.00891627	0.000452734	CSNK1A1, PRKCA, WNT5A, FZD8, TCF7, ROCK2, SMAD4, PPP3R1, MAPK10, FZD5, PRKCB, FZD6, WNT2B, MAP3K7, DKK2, EP300, PSEN1, SFRP2, CAMK2D, WNT9B, NFATC4, SOX17, TBL1X, FOSL1	547	138	6910	2.19696	0.113884	0.0149998	0.5926
KEGG_PATHWAY	hsa05161:Hepatitis B	24	0.00891627	0.000923566	PRKCA, MAVS, E2F2, YWHAZ, GRB2, CREB1, CYCS, SMAD4, FASLG, CREB5, MAPK10, PTEN, PRKCB, IFNAR1, CASP10, NRAS, MAPK1, CDKN1A, EP300, IKBKG, NFATC4, FAS, IKBKB, AKT3	547	145	6910	2.0909	0.21863	0.0270395	1.20545
KEGG_PATHWAY	hsa04621:NOD-like receptor signaling pathway	13	0.00482964	0.000985007	MAP3K7, MAPK1, HSP90B1, MAPK13, MAPK14, IKBKG, PYCARD, MAPK10, IKBKB, TRAF6, TAB1, NLRP3, SUGT1	547	55	6910	2.98587	0.231355	0.0259695	1.28516
KEGG_PATHWAY	hsa05231:Choline metabolism in cancer	18	0.0066872	0.00218113	PRKCA, PLD1, DGKQ, GRB2, WASF2, DGKI, MAPK10, PRKCB, NRAS, MAPK1, PDPK1, EIF4EBP1, DGKE, SLC22A3, PCYT1A, PDGFC, PCYT1B, AKT3	547	101	6910	2.25134	0.441777	0.0516197	2.82525
KEGG_PATHWAY	hsa04668:TNF signaling pathway	18	0.0066872	0.0036824	TRAF1, CREB1, CREB5, MAPK10, CX3CL1, TAB1, MAP3K7, LIF, CASP10, MAPK1, MAP3K5, TNFRSF1B, MAPK13, MAPK14, IKBKG, FAS, IKBKB, AKT3	547	106	6910	2.14515	0.626567	0.0788061	4.72684
KEGG_PATHWAY	hsa05169:Epstein-Barr virus infection	27	0.0100308	0.00389381	TRAF1, ITGAL, YWHAZ, POLR2E, HSPA1B, MAP3K7, PSMD1, TRAF6, AKT3, SYK, RAN, POLR3A, MAPK10, TAB1, GTF2B, CD38, HDAC4, CDKN1A, EP300, MAPK13, NEDD4, MAPK14, PLCG2, IKBKG, MDM2, IKBKB, EIF2AK2	547	190	6910	1.79515	0.647137	0.0770027	4.99183
KEGG_PATHWAY	hsa05214:Glioma	13	0.00482964	0.00438063	PRKCA, IGF1R, E2F2, MAPK1, NRAS, CDKN1A, GRB2, PLCG2, CAMK2D, MDM2, PTEN, AKT3, PRKCB	547	65	6910	2.52651	0.690314	0.080319	5.59948
KEGG_PATHWAY	hsa04720:Long-term potentiation	13	0.00482964	0.0049811	PRKCA, GRM5, RPS6KA6, MAPK1, NRAS, EP300, GRIN2B, PPP1R1A, GRIN2A, PPP3R1, CAMK2D, GRM1, PRKCB	547	66	6910	2.48823	0.736388	0.0850493	6.34402
KEGG_PATHWAY	hsa04150:mTOR signaling pathway	12	0.00445813	0.00506362	PRKCA, MAPK1, RPS6KA6, EIF4EBP1, PDPK1, CAB39L, RRAGD, IKBKB, PTEN, AKT3, RPTOR, PRKCB	547	58	6910	2.61363	0.742161	0.0812249	6.44593
KEGG_PATHWAY	hsa04380:Osteoclast differentiation	20	0.00743022	0.00685137	IL1R1, FOSL2, GRB2, CREB1, PPP3R1, MAPK10, TAB1, IFNAR1, MAP3K7, MAPK1, TNFSF11, MAPK13, MAPK14, PLCG2, IKBKG, IKBKB, TRAF6, FOSL1, AKT3, SYK	547	131	6910	1.92863	0.840484	0.102352	8.62845
KEGG_PATHWAY	hsa04012:ErbB signaling pathway	15	0.00557267	0.00779136	PRKCA, MAPK1, NRAS, EIF4EBP1, CDKN1A, ERBB4, GRB2, ERBB3, PLCG2, CAMK2D, MAPK10, ABL2, CRK, AKT3, PRKCB	547	87	6910	2.17802	0.87612	0.109546	9.75705
KEGG_PATHWAY	hsa05164:Influenza A	24	0.00891627	0.00969993	PRKCA, MAVS, AGFG1, CYCS, FASLG, HSPA1B, MAPK10, NXF1, NLRP3, FURIN, PRKCB, IFNAR1, TNFRSF10A, MAPK1, EP300, TNFRSF10D, MAPK13, MAPK14, PYCARD, FAS, EIF2AK2, IKBKB, AKT3, ADAR	547	174	6910	1.74242	0.925914	0.128008	12.0091
BIOCARTA	h_her2Pathway:Role of ERBB2 in Signal Transduction and Oncology	8	0.00297209	0.00981819	MAPK1, EP300, ERBB4, GRB2, ERBB3, IL6ST, ESR1, IL6R	182	23	1625	3.10559	0.923107	0.923107	12.0998
KEGG_PATHWAY	hsa05220:Chronic myeloid leukemia	13	0.00482964	0.0100901	E2F2, MAPK1, NRAS, CDKN1A, BCR, GRB2, IKBKG, SMAD4, MDM2, IKBKB, RUNX1, CRK, AKT3	547	72	6910	2.28088	0.933312	0.126622	12.463
KEGG_PATHWAY	hsa04014:Ras signaling pathway	29	0.0107738	0.0110113	FGFR1, RAB5B, GRB2, MRAS, FASLG, FGF12, IGF1R, GRIN2B, TIAM1, PLA2G12A, RAPGEF5, PDGFC, AKT3, RASA2, PRKCA, PLD1, PLA2G16, GRIN2A, MAPK10, STK4, PRKCB, NRAS, MAPK1, RASGRF2, PLCG2, IKBKG, GNB4, IKBKB, ABL2	547	226	6910	1.62099	0.94799	0.131317	13.5262
KEGG_PATHWAY	hsa04071:Sphingolipid signaling pathway	18	0.0066872	0.0128053	PPP2R1B, PRKCA, SGPL1, PLD1, SPTLC2, ROCK2, MAPK10, PTEN, PRKCB, NRAS, MAPK1, MAP3K5, PDPK1, S1PR1, MAPK13, MAPK14, PPP2CA, AKT3	547	120	6910	1.89488	0.96797	0.144794	15.5626
BIOCARTA	h_tgfbPathway:TGF beta signaling pathway	7	0.00260058	0.0137809	MAP3K7, EP300, ZFYVE9, SMAD4, CDH1, SKIL, TAB1	182	19	1625	3.28947	0.972892	0.835356	16.5885
KEGG_PATHWAY	hsa04350:TGF-beta signaling pathway	14	0.00520115	0.0139262	PPP2R1B, BMP2, RBL1, SMAD5, BMPR2, SMAD4, ACVR1B, MAPK1, ACVR2B, EP300, ZFYVE16, PPP2CA, ZFYVE9, SMURF1	547	84	6910	2.10542	0.976351	0.150239	16.8123
BIOCARTA	h_ranklPathway:Bone Remodelling	6	0.00222907	0.0140279	FOSL2, TNFSF11, EIF2AK2, TRAF6, FOSL1, IFNAR1	182	14	1625	3.82653	0.974602	0.706055	16.8612
KEGG_PATHWAY	hsa04390:Hippo signaling pathway	21	0.00780173	0.0149375	PPP2R1B, WNT5A, FZD8, YWHAZ, BMP2, MOB1B, TCF7, BMPR2, SMAD4, WWC1, CDH1, TEAD3, FZD5, TP73, FZD6, WNT2B, FRMD6, PPP2CA, SERPINE1, WNT9B, LIMD1	547	151	6910	1.75684	0.982018	0.154167	17.9252
KEGG_PATHWAY	hsa04115:p53 signaling pathway	12	0.00445813	0.0150185	CDKN1A, ZMAT3, CYCS, SERPINE1, MDM2, FAS, PMAIP1, SESN2, PTEN, CCNG2, SESN1, TP73	547	67	6910	2.26254	0.982409	0.149231	18.0137
KEGG_PATHWAY	hsa04713:Circadian entrainment	15	0.00557267	0.016484	PRKCA, MAPK1, KCNJ6, GRIN2B, CREB1, ADCYAP1R1, GRIN2A, PER2, GUCY1A2, CAMK2D, PER1, GUCY1A3, GNB4, CACNA1D, PRKCB	547	95	6910	1.99461	0.988179	0.156916	19.6004
KEGG_PATHWAY	hsa00564:Glycerophospholipid metabolism	15	0.00557267	0.016484	GPD1, PLD1, PLA2G16, CRLS1, DGKQ, DGKI, DGKE, PLA2G12A, MBOAT2, PCYT1A, PCYT1B, AGPAT4, PTDSS1, AGPAT3, PTDSS2	547	95	6910	1.99461	0.988179	0.156916	19.6004
KEGG_PATHWAY	hsa04664:Fc epsilon RI signaling pathway	12	0.00445813	0.0166859	PRKCA, MAPK1, NRAS, PDPK1, GRB2, MAPK13, MAPK14, PLCG2, MAPK10, AKT3, PRKCB, SYK	547	68	6910	2.22927	0.98881	0.15329	19.8168
KEGG_PATHWAY	hsa04730:Long-term depression	11	0.00408662	0.018054	PPP2R1B, PRKCA, MAPK1, NRAS, IGF1R, PPP2CA, GNA11, GUCY1A2, GUCY1A3, GRM1, PRKCB	547	60	6910	2.31597	0.992284	0.159477	21.2688
BIOCARTA	h_biopeptidesPathway:Bioactive Peptide Induced Signaling Pathway	10	0.00371511	0.019982	PRKCA, MAPK1, GRB2, MAPK14, MAPT, GNA11, F2, CAMK2D, MYLK, PRKCB	182	38	1625	2.34962	0.994742	0.730714	23.1897
KEGG_PATHWAY	hsa04210:Apoptosis	11	0.00408662	0.0223614	TNFRSF10A, CASP10, XIAP, TNFRSF10D, AIFM1, CYCS, IKBKG, FASLG, FAS, IKBKB, AKT3	547	62	6910	2.24126	0.997614	0.187968	25.6831
KEGG_PATHWAY	hsa05218:Melanoma	12	0.00445813	0.0225198	MAPK1, NRAS, IGF1R, FGFR1, E2F2, CDKN1A, MDM2, CDH1, PDGFC, FGF12, PTEN, AKT3	547	71	6910	2.13508	0.997715	0.183491	25.841
BIOCARTA	h_crebPathway:Transcription factor CREB and its extracellular signals	8	0.00297209	0.0241993	PRKCA, MAPK1, PRKAR2A, GRB2, MAPK14, CREB1, CAMK2D, PRKCB	182	27	1625	2.6455	0.998286	0.720244	27.3997
KEGG_PATHWAY	hsa04912:GnRH signaling pathway	14	0.00520115	0.0257933	PRKCA, MAPK1, NRAS, PLD1, MAP3K3, MAPK13, MAP3K2, GRB2, GNA11, MAPK14, CAMK2D, MAPK10, CACNA1D, PRKCB	547	91	6910	1.94347	0.999067	0.20154	29.0354
KEGG_PATHWAY	hsa04152:AMPK signaling pathway	17	0.00631569	0.0299904	PPP2R1B, IRS4, CAB39L, PFKFB2, CREB1, SCD, CREB5, CPT1A, RPTOR, PCK1, MAP3K7, IGF1R, PDPK1, EIF4EBP1, PPP2CA, EEF2K, AKT3	547	122	6910	1.76027	0.999705	0.224356	32.945
KEGG_PATHWAY	hsa05223:Non-small cell lung cancer	10	0.00371511	0.030065	PRKCA, MAPK1, NRAS, E2F2, PDPK1, GRB2, PLCG2, STK4, AKT3, PRKCB	547	56	6910	2.25581	0.999711	0.218848	33.0127
KEGG_PATHWAY	hsa00512:Mucin type O-Glycan biosynthesis	7	0.00260058	0.0318619	GALNT3, GALNT10, ST3GAL2, GALNT6, POC1B-GALNT4, B3GNT6, GALNT4	547	31	6910	2.85251	0.999824	0.224527	34.6234
KEGG_PATHWAY	hsa05160:Hepatitis C	18	0.0066872	0.0321666	PPP2R1B, MAVS, PPARA, GRB2, MAPK10, IFNAR1, NRAS, MAPK1, PDPK1, CDKN1A, MAPK13, PPP2CA, MAPK14, IKBKG, EIF2AK2, IKBKB, TRAF6, AKT3	547	133	6910	1.70967	0.999838	0.220746	34.8929
KEGG_PATHWAY	hsa04144:Endocytosis	30	0.0111453	0.0327776	ERBB4, RAB5B, CYTH1, ERBB3, STAM2, VPS37C, HSPA1B, IGF1R, AP2B1, GBF1, ZFYVE16, ZFYVE9, TRAF6, EHD3, DNM3, PLD1, RET, PSD3, PSD4, LDLRAP1, RAB11FIP4, RAB11FIP5, RAB11FIP3, NEDD4, ARRB1, IGF2R, RAB22A, MDM2, SMURF1, GRK1	547	258	6910	1.4689	0.999863	0.218995	35.4303
KEGG_PATHWAY	hsa04151:PI3K-Akt signaling pathway	38	0.0141174	0.0333183	FGFR1, YWHAZ, PHLPP2, GRB2, FASLG, ITGA10, FGF12, PTEN, IGF1R, EIF4EBP1, PDPK1, ITGB8, PPP2CA, ITGB6, PDGFC, AKT3, SYK, PPP2R1B, PRKCA, COL4A4, CREB1, CREB5, ITGA3, IL6R, RPTOR, IFNAR1, PCK1, OSM, MAPK1, NRAS, CDKN1A, HSP90B1, PRLR, IKBKG, MDM2, GNB4, LAMC1, IKBKB	547	345	6910	1.39141	0.999882	0.216926	35.9025
KEGG_PATHWAY	hsa05142:Chagas disease (American trypanosomiasis)	15	0.00557267	0.033513	PPP2R1B, C3, GNA11, FASLG, MAPK10, MAPK1, MAPK13, PPP2CA, MAPK14, SERPINE1, IKBKG, FAS, IKBKB, TRAF6, AKT3	547	104	6910	1.822	0.999888	0.212986	36.0717
BIOCARTA	h_erbb4Pathway:g-Secretase mediated ErbB4 Signaling Pathway	4	0.00148604	0.0339009	PRKCA, ERBB4, PSEN1, PRKCB	182	7	1625	5.10204	0.999872	0.775643	36.2886
KEGG_PATHWAY	hsa05222:Small cell lung cancer	13	0.00482964	0.0341136	COL4A4, TRAF1, E2F2, XIAP, IKBKG, CYCS, PIAS2, ITGA3, LAMC1, IKBKB, TRAF6, PTEN, AKT3	547	85	6910	1.93204	0.999906	0.211501	36.5912
BIOCARTA	h_keratinocytePathway:Keratinocyte Differentiation	11	0.00408662	0.0341554	PRKCA, MAPK1, MAP3K5, TNFRSF1B, MAPK13, MAPK14, PPP2CA, FASLG, FAS, IKBKB, PRKCB	182	48	1625	2.04613	0.999881	0.72495	36.5077
BIOCARTA	h_nfkbPathway:NF-kB Signaling Pathway	7	0.00260058	0.0351513	MAP3K7, IL1R1, TNFRSF1B, IKBKG, TRAF6, IKBKB, TAB1	182	23	1625	2.71739	0.999909	0.687447	37.3581
BIOCARTA	h_ranbp2Pathway:Sumoylation by RanBP2 Regulates Transcriptional Repression	5	0.00185756	0.0359506	HDAC4, RAN, MDM2, RANGAP1, PIAS2	182	12	1625	3.72024	0.999927	0.652747	38.033
KEGG_PATHWAY	hsa04064:NF-kappa B signaling pathway	13	0.00482964	0.0398987	TRAF1, IL1R1, XIAP, TNFRSF13C, TAB1, MAP3K7, TNFSF11, IKBKG, PLCG2, IKBKB, TRAF6, ERC1, SYK	547	87	6910	1.88762	0.999981	0.23798	41.399
KEGG_PATHWAY	hsa05014:Amyotrophic lateral sclerosis (ALS)	9	0.0033436	0.0405881	MAP3K5, TNFRSF1B, GRIN2B, MAPK13, MAPK14, CYCS, PPP3R1, GRIN2A, CCS	547	50	6910	2.27386	0.999984	0.236492	41.9488
KEGG_PATHWAY	hsa04015:Rap1 signaling pathway	25	0.00928778	0.0416379	PRKCA, ITGAL, FGFR1, MAGI3, MAGI2, MRAS, GRIN2A, CDH1, FGF12, VASP, PRKCB, DOCK4, IGF1R, NRAS, MAPK1, GRIN2B, MAPK13, TIAM1, MAPK14, P2RY1, RAPGEF5, PDGFC, CRK, RAPGEF1, AKT3	547	210	6910	1.50387	0.999988	0.2369	42.7771
BIOCARTA	h_eif4Pathway:Regulation of eIF4e and p70 S6 Kinase	7	0.00260058	0.0426733	PRKCA, MAPK1, EIF4EBP1, PDPK1, MAPK14, PTEN, PRKCB	182	24	1625	2.60417	0.999988	0.678216	43.4496
KEGG_PATHWAY	hsa04020:Calcium signaling pathway	22	0.00817324	0.0428481	PRKCA, SLC8A1, PTGER3, ERBB4, TACR3, SLC25A4, ERBB3, GNA11, PPP3R1, GRIN2A, GRM1, PRKCB, GRM5, CD38, HRH1, PLCG2, ADRA1B, CAMK2D, CACNA1E, CACNA1D, HTR2C, MYLK	547	179	6910	1.5526	0.999992	0.238088	43.7182
KEGG_PATHWAY	hsa04540:Gap junction	13	0.00482964	0.0430353	PRKCA, GRM5, MAPK1, NRAS, MAP3K2, GRB2, GNA11, GUCY1A2, GUCY1A3, PDGFC, GRM1, HTR2C, PRKCB	547	88	6910	1.86617	0.999992	0.234275	43.8626
KEGG_PATHWAY	hsa04066:HIF-1 signaling pathway	14	0.00520115	0.0438267	PDK1, PRKCA, MKNK2, IL6R, PRKCB, MAPK1, IGF1R, CDKN1A, EIF4EBP1, EP300, SERPINE1, PLCG2, CAMK2D, AKT3	547	98	6910	1.80465	0.999994	0.233491	44.4689
KEGG_PATHWAY	hsa04728:Dopaminergic synapse	17	0.00631569	0.0440325	PPP2R1B, PRKCA, CREB1, GRIN2A, CREB5, MAPK10, PRKCB, KCNJ6, GRIN2B, MAPK13, MAPK14, PPP2CA, CAMK2D, GNB4, CACNA1D, AKT3, CLOCK	547	128	6910	1.67776	0.999994	0.23001	44.6255
KEGG_PATHWAY	hsa05166:HTLV-I infection	29	0.0107738	0.0477593	WNT5A, E2F2, ITGAL, IL1R1, XIAP, MRAS, PPP3R1, MSX2, MAP3K3, NFATC4, FOSL1, AKT3, FZD8, SLC25A4, RAN, CREB1, SMAD4, TNFRSF13C, FZD5, WNT2B, FZD6, NRAS, CDKN1A, MAD2L1, EP300, IKBKG, WNT9B, IKBKB, TP53INP1	547	256	6910	1.43103	0.999998	0.242708	47.393
KEGG_PATHWAY	hsa04916:Melanogenesis	14	0.00520115	0.0502905	WNT5A, PRKCA, FZD8, TCF7, CREB1, FZD5, WNT2B, FZD6, PRKCB, MAPK1, NRAS, EP300, WNT9B, CAMK2D	547	100	6910	1.76856	0.999999	0.249504	49.1991
KEGG_PATHWAY	hsa04917:Prolactin signaling pathway	11	0.00408662	0.051119	MAPK1, NRAS, TNFSF11, PRLR, GRB2, MAPK13, MAPK14, ESR1, SOCS7, MAPK10, AKT3	547	71	6910	1.95715	0.999999	0.248676	49.7777
KEGG_PATHWAY	hsa04510:Focal adhesion	24	0.00891627	0.056539	COL4A4, PRKCA, XIAP, ROCK2, GRB2, PPP1R12B, ITGA10, ARHGAP35, ITGA3, MAPK10, PTEN, VASP, PRKCB, IGF1R, MAPK1, PDPK1, ITGB8, ITGB6, PDGFC, LAMC1, CRK, RAPGEF1, MYLK, AKT3	547	206	6910	1.47175	1	0.267132	53.4153
KEGG_PATHWAY	hsa04320:Dorso-ventral axis formation	6	0.00222907	0.0572353	MAPK1, GRB2, CPEB3, PIWIL2, SPIRE1, PIWIL3	547	27	6910	2.80723	1	0.265497	53.8645
KEGG_PATHWAY	hsa04022:cGMP-PKG signaling pathway	20	0.00743022	0.0639655	IRS4, SLC8A1, SLC25A4, ROCK2, GNA11, CREB1, PPP3R1, PDE3A, CREB5, VASP, KCNMB1, MAPK1, PDE5A, ADRA1B, GUCY1A2, GUCY1A3, NFATC4, CACNA1D, MYLK, AKT3	547	166	6910	1.52199	1	0.287812	58.0052
KEGG_PATHWAY	hsa04919:Thyroid hormone signaling pathway	15	0.00557267	0.0643997	PRKCA, MAPK1, NRAS, PDPK1, THRA, EP300, THRB, MED16, SLC16A10, PFKFB2, PLCG2, ESR1, MDM2, AKT3, PRKCB	547	114	6910	1.66218	1	0.28491	58.2601
KEGG_PATHWAY	hsa04810:Regulation of actin cytoskeleton	24	0.00891627	0.0701702	ITGAL, FGFR1, ENAH, ROCK2, MRAS, PPP1R12B, WASF2, ABI2, ITGA10, ARHGAP35, ITGA3, FGF12, NCKAP1, NRAS, MAPK1, ITGB8, TIAM1, CFL2, F2, ITGB6, CYFIP1, PDGFC, CRK, MYLK	547	211	6910	1.43688	1	0.302133	61.5156
KEGG_PATHWAY	hsa05221:Acute myeloid leukemia	9	0.0033436	0.0713473	MAPK1, NRAS, EIF4EBP1, TCF7, GRB2, IKBKG, RUNX1, IKBKB, AKT3	547	56	6910	2.03023	1	0.30186	62.1502
KEGG_PATHWAY	hsa05216:Thyroid cancer	6	0.00222907	0.0740692	MAPK1, NRAS, TCF7, RET, PAX8, CDH1	547	29	6910	2.61363	1	0.307131	63.5807
BIOCARTA	h_sppaPathway:Aspirin Blocks Signaling Pathway Involved in Platelet Activation	6	0.00222907	0.0750541	PRKCA, MAPK1, F2, PTGS1, PRKCB, SYK	182	21	1625	2.55102	1	0.841834	63.9335
KEGG_PATHWAY	hsa05145:Toxoplasmosis	15	0.00557267	0.0808486	XIAP, CYCS, HSPA1B, MAPK10, TAB1, MAP3K7, MAPK1, PDPK1, MAPK13, MAPK14, IKBKG, LAMC1, TRAF6, IKBKB, AKT3	547	118	6910	1.60583	1	0.326253	66.9294
KEGG_PATHWAY	hsa04931:Insulin resistance	14	0.00520115	0.0825934	PPARA, CREB1, CREB5, MAPK10, PTEN, CPT1A, PPARGC1B, PCK1, RPS6KA6, PDPK1, PPP1R3B, MLXIP, IKBKB, AKT3	547	108	6910	1.63755	1	0.327557	67.7439
KEGG_PATHWAY	hsa04070:Phosphatidylinositol signaling system	13	0.00482964	0.0840715	PRKCA, DGKQ, DGKI, PTEN, PRKCB, MTMR2, MTMR3, MTMR1, DGKE, PLCG2, IP6K1, INPP5B, MTMR7	547	98	6910	1.67575	1	0.327941	68.4194
KEGG_PATHWAY	hsa05168:Herpes simplex infection	21	0.00780173	0.0851313	MAVS, TRAF1, C3, CYCS, FASLG, MAPK10, NXF1, TAB1, SRPK1, IFNAR1, MAP3K7, SRSF3, EP300, IKBKG, PER2, PER1, FAS, EIF2AK2, IKBKB, TRAF6, CLOCK	547	183	6910	1.44964	1	0.326951	68.8957
KEGG_PATHWAY	hsa04915:Estrogen signaling pathway	13	0.00482964	0.0891873	FKBP5, GRB2, CREB1, ESR1, CREB5, GABBR2, HSPA1B, GRM1, NRAS, MAPK1, HSP90B1, KCNJ6, AKT3	547	99	6910	1.65882	1	0.335616	70.6578
BIOCARTA	h_relaPathway:Acetylation and Deacetylation of RelA in The Nucleus	5	0.00185756	0.0930048	TNFRSF1B, EP300, IKBKG, TRAF6, IKBKB	182	16	1625	2.79018	1	0.879374	72.0841
BIOCARTA	h_mapkPathway:MAPKinase Signaling Pathway	15	0.00557267	0.09506	GRB2, CREB1, MKNK2, MAP4K2, MAPK10, MAP3K7, MAPK1, MAP3K5, MAP3K3, MAP3K2, MAPK13, MAPK14, IKBKB, MAP3K13, MAP3K12	182	87	1625	1.53941	1	0.864357	72.8997
KEGG_PATHWAY	hsa04622:RIG-I-like receptor signaling pathway	10	0.00371511	0.098398	MAP3K7, MAVS, CASP10, SIKE1, MAPK13, MAPK14, IKBKG, MAPK10, TRAF6, IKBKB	547	70	6910	1.80465	1	0.359862	74.3224
BIOCARTA	h_plcdPathway:Phospholipase C d1 in phospholipid associated cell signaling	3	0.00111453	0.0984001	PRKCA, ADRA1B, PRKCB	182	5	1625	5.35714	1	0.853936	74.1785
KEGG_PATHWAY	hsa04650:Natural killer cell mediated cytotoxicity	15	0.00557267	0.0997797	PRKCA, ITGAL, GRB2, PPP3R1, FASLG, PRKCB, IFNAR1, TNFRSF10A, NRAS, MAPK1, TNFRSF10D, PLCG2, FAS, SH3BP2, SYK	547	122	6910	1.55318	1	0.35949	74.8341

## Sheet: Pathways_NT2_clusterA2
Category	Term	Count	%	PValue	Genes	List Total	Pop Hits	Pop Total	Fold Enrichment	Bonferroni	Benjamini	FDR
KEGG_PATHWAY	hsa04068:FoxO signaling pathway	35	0.00922164	1.3559e-05	ATG12, FOXO3, PTEN, TGFB2, PDPK1, KRAS, S1PR1, SOS1, PIK3CA, PRKAA1, PRKAA2, PIK3R3, EGFR, PIK3CB, NLK, TGFBR2, PRKAB2, SMAD4, SKP2, IGF1, SMAD2, MAPK10, GRM1, STK4, BCL2L11, ATM, SOD2, MAPK1, G6PC, MAPK14, MDM2, SETD7, MAPK8, FBXO32, KLF2	832	134	6910	2.16929	0.0038704	0.0038704	0.0179854
KEGG_PATHWAY	hsa04350:TGF-beta signaling pathway	25	0.00658689	3.18328e-05	GDF6, BMPR2, RPS6KB1, TGFB2, ACVR1C, ZFYVE9, PPP2CA, THBS1, PPP2R1B, TGFBR2, SMAD5, SMAD4, SMAD2, SKP1, INHBA, ACVR2A, MAPK1, ACVR2B, SP1, TGIF1, SMURF2, ID4, BAMBI, BMPR1B, BMPR1A	832	84	6910	2.47181	0.00906299	0.00454181	0.0422198
KEGG_PATHWAY	hsa04550:Signaling pathways regulating pluripotency of stem cells	34	0.00895817	8.89784e-05	ONECUT1, IL6ST, BMPR2, REST, MEIS1, ACVR1C, PCGF5, KRAS, PIK3CA, SKIL, PIK3R3, JARID2, PIK3CB, SMAD5, LIFR, SMAD4, IGF1, NEUROG1, SMAD2, FZD3, FZD5, WNT2B, INHBA, ACVR2A, MAPK1, ACVR2B, WNT7B, GSK3B, MAPK14, WNT9B, ID4, BMPR1B, WNT7A, BMPR1A	832	140	6910	2.017	0.0251279	0.00844711	0.117971
BIOCARTA	h_ctcfPathway:CTCF: First Multivalent Nuclear Factor	12	0.00316171	0.000532432	PPP2CA, SMAD5, TGFBR2, TP53, SMAD4, PIK3CA, TGFBR3, MDM2, RPS6KB1, CTCF, PTEN, TGFB2	250	25	1625	3.12	0.134857	0.134857	0.698586
KEGG_PATHWAY	hsa05205:Proteoglycans in cancer	41	0.0108025	0.000710688	ERBB4, PPP1R12B, TLR4, RPS6KB1, ITGB3, TIMP3, SDC2, TGFB2, PDPK1, KRAS, SOS1, PPP1R12A, CAMK2D, PIK3CA, FAS, PRKACB, PIK3R3, THBS1, FRS2, EGFR, PIK3CB, CBL, TP53, ESR1, ITGA2, IGF1, FZD3, HGF, FZD5, ARHGEF12, WNT2B, MAPK1, WNT7B, CBLB, HIF1A, RRAS2, MAPK14, WNT9B, MDM2, PTCH1, WNT7A	832	200	6910	1.70258	0.18399	0.0495619	0.938672
KEGG_PATHWAY	hsa04150:mTOR signaling pathway	17	0.00447908	0.000990564	CAB39L, PIK3CB, IGF1, RPS6KB1, RRAGD, PTEN, RRAGC, MAPK1, PDPK1, EIF4E, TSC1, ULK2, PIK3CA, PRKAA1, CAB39, PRKAA2, PIK3R3	832	58	6910	2.43431	0.246813	0.0551115	1.30609
KEGG_PATHWAY	hsa04917:Prolactin signaling pathway	19	0.00500603	0.00144065	SOCS2, PIK3CB, STAT5B, ESR1, SOCS7, MAPK10, SOCS5, FOXO3, MAPK1, TNFRSF11A, KRAS, PRLR, GSK3B, SOS1, MAPK14, PIK3CA, MAPK8, PIK3R3, SHC3	832	71	6910	2.22254	0.337889	0.0664122	1.89431
KEGG_PATHWAY	hsa05200:Pathways in cancer	68	0.0179163	0.00166943	GNA13, STAT5B, GNA12, ARNT2, PTEN, TGFB2, EDNRB, CASP8, PIK3CA, FAS, PRKACB, HHIP, CSF2RA, EGFR, AR, PTGER2, PIK3CB, TP53, RUNX1T1, SKP2, CDK6, ARHGEF12, STK4, CTNNA3, RAD51, MAPK1, CCDC6, HIF1A, GNAQ, WNT9B, MDM2, PDGFRB, GNB4, MAPK8, PIAS2, BID, DCC, XIAP, KITLG, BDKRB2, KRAS, RASGRP3, SOS1, TRAF6, PIK3R3, EPAS1, MSH2, TGFBR2, CBL, SMAD4, ITGA2, IGF1, FZD3, SMAD2, MAPK10, HGF, FZD5, APPL1, WNT2…	832	393	6910	1.43705	0.379888	0.0659871	2.19206
KEGG_PATHWAY	hsa04115:p53 signaling pathway	18	0.00474256	0.00191511	BID, STEAP3, ZMAT3, TP53, IGF1, CHEK1, CDK6, RRM2B, PTEN, ATM, SESN3, CASP8, SERPINE1, MDM2, FAS, MDM4, APAF1, THBS1	832	67	6910	2.23127	0.422038	0.0662355	2.51089
KEGG_PATHWAY	hsa04144:Endocytosis	48	0.0126468	0.00207065	CHMP3, LDLR, ERBB4, STAM2, ASAP2, CYTH4, SNX2, VPS37A, SNX1, CLTC, ARFGEF2, TGFB2, HSPA2, SH3GLB1, ZFYVE9, WWP1, GIT2, SPG20, WIPF2, VPS35, NEDD4L, AGAP1, TRAF6, EHD1, VPS36, EHD3, EGFR, RAB4A, TGFBR2, CBL, PSD3, PSD4, SMAD2, RNF103-CHMP3, RAB11FIP2, CBLB, NEDD4, IGF2R, RAB22A, ACAP2, GRK6, MDM2, SMURF2, PARD6G, WASL, ARAP1, RNF41, EPN2	832	258	6910	1.54517	0.447234	0.0637464	2.71223
BIOCARTA	h_dicerPathway:Dicer Pathway	5	0.00131738	0.00237398	DICER1, AGO1, AGO2, AGO3, AGO4	250	5	1625	6.5	0.476118	0.276203	3.08019
BIOCARTA	h_spryPathway:Sprouty regulation of tyrosine kinase signals	9	0.00237128	0.00294621	PTPRB, SPRY3, EGFR, MAPK1, SPRY1, SOS1, CBL, SPRY4, RASA1	250	18	1625	3.25	0.551817	0.234723	3.80943
KEGG_PATHWAY	hsa05231:Choline metabolism in cancer	23	0.00605994	0.00371749	EGFR, PIK3CB, DGKH, RPS6KB1, MAPK10, DGKI, GPCPD1, MAPK1, PDPK1, HIF1A, KRAS, SP1, DGKE, TSC1, SOS1, PIK3CA, PDGFRB, PCYT1A, MAPK8, SLC5A7, WASL, PIK3R3, SLC22A1	832	101	6910	1.8913	0.655336	0.101041	4.8206
KEGG_PATHWAY	hsa04722:Neurotrophin signaling pathway	26	0.00685036	0.00387169	PIK3CB, TP53, FOXO3, MAPK10, RPS6KA5, MAPK1, IRAK3, PDPK1, KRAS, CAMK4, MAPK14, MAP3K1, SOS1, GSK3B, NTRK2, CAMK2D, SH2B3, PIK3CA, RAP1A, MAPK8, RAP1B, TRAF6, PIK3R3, ABL1, SHC3, FRS2	832	120	6910	1.79948	0.67026	0.0959397	5.01583
KEGG_PATHWAY	hsa05220:Chronic myeloid leukemia	18	0.00474256	0.00432275	PIK3CB, CBL, TGFBR2, STAT5B, TP53, SMAD4, CDK6, TGFB2, MAPK1, CBLB, KRAS, HDAC2, SOS1, MDM2, PIK3CA, ABL1, PIK3R3, SHC3	832	72	6910	2.07632	0.710322	0.0980975	5.58481
KEGG_PATHWAY	hsa05210:Colorectal cancer	16	0.00421561	0.00561519	DCC, MSH2, PIK3CB, TGFBR2, TP53, SMAD4, SMAD2, MAPK10, APPL1, TGFB2, MAPK1, KRAS, GSK3B, PIK3CA, MAPK8, PIK3R3	832	62	6910	2.1433	0.800206	0.116516	7.1977
KEGG_PATHWAY	hsa00532:Glycosaminoglycan biosynthesis - chondroitin sulfate / dermatan sulfate	8	0.0021078	0.00668582	CSGALNACT1, CHST7, XYLT1, CHST12, UST, CSGALNACT2, CHST15, B4GALT7	832	20	6910	3.32212	0.853183	0.128065	8.51446
KEGG_PATHWAY	hsa04071:Sphingolipid signaling pathway	25	0.00658689	0.00781178	BID, GNA13, SGMS2, SGPP1, GNA12, BDKRB2, CERS3, PTEN, PDPK1, S1PR1, KRAS, PPP2CA, PIK3CA, PIK3R3, PPP2R1B, SPTLC2, PIK3CB, SPTLC3, TP53, MAPK10, MAPK1, GNAQ, MAPK14, MAPK8, PPP2R5E	832	120	6910	1.73027	0.893854	0.138887	9.88061
KEGG_PATHWAY	hsa04919:Thyroid hormone signaling pathway	24	0.00632341	0.00817383	THRB, PIK3CB, SLC16A10, TP53, ESR1, RCAN1, MED13, ITGB3, MED13L, MED12L, MAPK1, PDPK1, HDAC2, SIN3A, HIF1A, KRAS, GSK3B, PLN, MED17, TBC1D4, MDM2, PIK3CA, PRKACB, PIK3R3	832	114	6910	1.74848	0.904375	0.136454	10.3159
KEGG_PATHWAY	hsa00564:Glycerophospholipid metabolism	21	0.00553298	0.0081921	PLA2G16, CRLS1, LPGAT1, DGKH, DGKI, CDS1, GPCPD1, LPIN2, LPIN1, CDS2, GPD1L, AGPAT5, DGKE, MBOAT1, ETNK1, LCLAT1, PCYT1A, PLA2G2C, AGPAT4, GPAM, AGPAT3	832	95	6910	1.83591	0.904878	0.129239	10.3378
KEGG_PATHWAY	hsa04024:cAMP signaling pathway	36	0.00948512	0.0116375	PPARA, ADCYAP1R1, PDE3B, GRIN3A, SOX9, ATP2B2, GRIN2B, PPP1R12A, CAMK2D, PIK3CA, HHIP, PRKACB, HCN4, PIK3R3, HTR1F, PTGER2, PIK3CB, GRIN2A, NPR1, PDE3A, PDE4D, CREB5, MAPK10, VAV2, MAPK1, SSTR2, CAMK4, RRAS2, PLN, MC2R, RAP1A, RAP1B, PTCH1, MAPK8, CACNA1C, CACNA1D	832	198	6910	1.51005	0.96484	0.169719	14.3828
KEGG_PATHWAY	hsa04012:ErbB signaling pathway	19	0.00500603	0.0140401	EGFR, ERBB4, PIK3CB, CBL, STAT5B, RPS6KB1, MAPK10, PAK6, MAPK1, CBLB, KRAS, GSK3B, SOS1, CAMK2D, PIK3CA, MAPK8, ABL1, PIK3R3, SHC3	832	87	6910	1.8138	0.982472	0.191713	17.1029
KEGG_PATHWAY	hsa04931:Insulin resistance	22	0.00579646	0.016796	SLC27A1, PPARA, PIK3CB, PRKAB2, CREB5, RPS6KB1, MAPK10, PPARGC1A, PTEN, PPARGC1B, PPP1R3D, PDPK1, G6PC, GSK3B, GFPT1, TBC1D4, PIK3CA, MLXIP, MAPK8, PRKAA1, PRKAA2, PIK3R3	832	108	6910	1.69182	0.992128	0.215118	20.1245
KEGG_PATHWAY	hsa04152:AMPK signaling pathway	24	0.00632341	0.0181301	PPP2R1B, CAB39L, PIK3CB, PRKAB2, IGF1, CREB5, RPS6KB1, FOXO3, PPARGC1A, LEP, PDPK1, G6PC, HNF4A, TSC1, PPP2CA, EEF2K, RAB14, PIK3CA, PPP2R5E, PRKAA1, CAB39, PRKAA2, PIK3R3, TBC1D1	832	122	6910	1.63383	0.994661	0.22056	21.5504
KEGG_PATHWAY	hsa05213:Endometrial cancer	13	0.00342518	0.018252	EGFR, MAPK1, PDPK1, KRAS, PIK3CB, GSK3B, SOS1, TP53, PIK3CA, FOXO3, PIK3R3, PTEN, CTNNA3	832	52	6910	2.07632	0.994848	0.212954	21.6795
KEGG_PATHWAY	hsa05214:Glioma	15	0.00395213	0.0203916	EGFR, PIK3CB, TP53, IGF1, CDK6, PTEN, MAPK1, KRAS, SOS1, CAMK2D, MDM2, PIK3CA, PDGFRB, PIK3R3, SHC3	832	65	6910	1.91661	0.997239	0.226002	23.9137
KEGG_PATHWAY	hsa05212:Pancreatic cancer	15	0.00395213	0.0203916	EGFR, PIK3CB, TGFBR2, TP53, SMAD4, CDK6, SMAD2, MAPK10, RAD51, TGFB2, MAPK1, KRAS, PIK3CA, MAPK8, PIK3R3	832	65	6910	1.91661	0.997239	0.226002	23.9137
KEGG_PATHWAY	hsa04910:Insulin signaling pathway	26	0.00685036	0.02264	PDE3B, RPS6KB1, PPP1R3D, PRKAR2A, PDPK1, KRAS, SOS1, PIK3CA, PRKAA1, PRKACB, PRKAA2, SHC3, PIK3R3, SOCS2, PIK3CB, CBL, PRKAB2, MAPK10, PPARGC1A, MAPK1, CBLB, G6PC, EIF4E, TSC1, GSK3B, MAPK8	832	138	6910	1.56476	0.998569	0.238827	26.198
BIOCARTA	h_igf1mtorPathway:Skeletal muscle hypertrophy is regulated via AKT/mTOR pathway	8	0.0021078	0.0236796	PDPK1, EIF4E, PPP2CA, GSK3B, PIK3CA, IGF1, RPS6KB1, PTEN	250	20	1625	2.6	0.998524	0.803989	27.0539
KEGG_PATHWAY	hsa00514:Other types of O-glycan biosynthesis	9	0.00237128	0.0266939	B4GALT1, B3GAT2, ST6GAL1, FUT9, EOGT, GXYLT2, FUT4, GXYLT1, POFUT2	832	31	6910	2.41121	0.999564	0.266207	30.1571
KEGG_PATHWAY	hsa04710:Circadian rhythm	9	0.00237128	0.0266939	PRKAB2, PER2, PRKAA1, RORB, RORA, PRKAA2, SKP1, FBXL3, CLOCK	832	31	6910	2.41121	0.999564	0.266207	30.1571
KEGG_PATHWAY	hsa00601:Glycosphingolipid biosynthesis - lacto and neolacto series	8	0.0021078	0.0299166	B4GALT1, FUT9, GCNT2, B3GALT5, B3GALT1, FUT4, FUT2, B4GALT4	832	26	6910	2.55547	0.999831	0.284022	33.1634
KEGG_PATHWAY	hsa05223:Non-small cell lung cancer	13	0.00342518	0.0316152	EGFR, MAPK1, RASSF5, PDPK1, KRAS, PIK3CB, SOS1, TP53, PIK3CA, CDK6, FOXO3, PIK3R3, STK4	832	56	6910	1.92801	0.999898	0.288439	34.6993
KEGG_PATHWAY	hsa04390:Hippo signaling pathway	27	0.00711384	0.0363157	MOB1B, GDF6, BMPR2, TGFB2, FRMD6, PPP2CA, SERPINE1, LIMD1, DLG2, PPP2R1B, TP53BP2, TGFBR2, SMAD4, TEAD1, SMAD2, FZD3, WWTR1, FZD5, CTNNA3, WNT2B, WNT7B, GSK3B, WNT9B, PARD6G, BMPR1B, WNT7A, BMPR1A	832	151	6910	1.48505	0.999975	0.314661	38.7812
KEGG_PATHWAY	hsa04320:Dorso-ventral axis formation	8	0.0021078	0.0363376	EGFR, MAPK1, KRAS, CPEB3, SOS1, CPEB4, SPIRE1, PIWIL3	832	27	6910	2.46083	0.999975	0.305829	38.7996
KEGG_PATHWAY	hsa05161:Hepatitis B	26	0.00685036	0.0389873	MAVS, STAT5B, TLR4, PTEN, TGFB2, ATF2, KRAS, DDX3X, MAP3K1, CASP8, PIK3CA, FAS, PIK3R3, NFATC2, EGR3, PIK3CB, TP53, SMAD4, CDK6, CREB5, MAPK10, STAT2, MAPK1, CASP10, MAPK8, APAF1	832	145	6910	1.48922	0.999989	0.315535	40.9946
KEGG_PATHWAY	hsa05142:Chagas disease (American trypanosomiasis)	20	0.00526951	0.0399146	PPP2R1B, CD3D, PIK3CB, TGFBR2, SMAD2, TLR4, MAPK10, BDKRB2, TGFB2, MAPK1, GNAQ, PPP2CA, MAPK14, CASP8, SERPINE1, PIK3CA, MAPK8, FAS, PIK3R3, TRAF6	832	104	6910	1.59717	0.999991	0.313257	41.7455
KEGG_PATHWAY	hsa05211:Renal cell carcinoma	14	0.00368866	0.0432254	PAK6, MAPK1, KRAS, HIF1A, EPAS1, PIK3CB, SOS1, ARNT2, RAP1A, PIK3CA, RAP1B, HGF, PIK3R3, TGFB2	832	65	6910	1.78883	0.999997	0.32627	44.3548
KEGG_PATHWAY	hsa04010:MAPK signaling pathway	41	0.0108025	0.0452095	MEF2C, GNA12, MAP4K2, ATF2, TGFB2, KRAS, HSPA2, RASGRP3, MAP3K2, ELK4, MAP3K1, MAPT, SOS1, DUSP16, FAS, PRKACB, TRAF6, RAPGEF2, RASA1, MAP2K6, EGFR, TAOK1, NLK, TGFBR2, NF1, TP53, MAPK10, STK4, RPS6KA5, MAPK1, DUSP3, RRAS2, MAPK14, NTRK2, PDGFRB, RAP1A, CACNA1E, RAP1B, MAPK8, CACNA1C, CACNA1D	832	255	6910	1.33536	0.999998	0.330316	45.8662
BIOCARTA	h_alkPathway:ALK in cardiac myocytes	11	0.00289823	0.0455458	MEF2C, BMP10, GSK3B, SMAD5, TGFBR2, BMPR2, SMAD4, TGFBR3, BMPR1A, TGFB2, ATF2	250	37	1625	1.93243	0.999997	0.920809	45.8608
KEGG_PATHWAY	hsa04915:Estrogen signaling pathway	19	0.00500603	0.0465481	EGFR, FKBP5, PIK3CB, ESR1, CREB5, GRM1, KCNJ3, ATF2, MAPK1, KCNJ6, KRAS, SP1, HSPA2, GNAQ, SOS1, PIK3CA, PRKACB, PIK3R3, SHC3	832	99	6910	1.59394	0.999999	0.330322	46.8643
KEGG_PATHWAY	hsa00230:Purine metabolism	30	0.00790426	0.0469474	GDA, ENPP1, NT5C1A, PDE3B, PDE11A, RRM2B, POLR2D, PNP, PPAT, PDE1C, POLE3, NT5C2, GUCY1A2, GUCY1A3, POLR3G, NUDT16, NTPCR, CECR1, POLR1A, NPR1, PDE3A, POLR3A, PDE4D, AK4, GMPS, POLR3D, NME6, ITPA, PDE7B, PAICS	832	176	6910	1.41567	0.999999	0.32492	47.1588
BIOCARTA	h_her2Pathway:Role of ERBB2 in Signal Transduction and Oncology	8	0.0021078	0.0498965	EGFR, MAPK1, ERBB4, IL6ST, SOS1, ESR1, PIK3CA, IL6R	250	23	1625	2.26087	0.999999	0.901761	49.0207
BIOCARTA	h_at1rPathway:Angiotensin II mediated activation of JNK Pathway via Pyk2 dependent signaling	10	0.00263475	0.0536659	MEF2C, EGFR, MAPK1, MEF2D, MEF2A, GNAQ, SOS1, MAP3K1, MAPK8, ATF2	250	33	1625	1.9697	1	0.882738	51.6197
BBID	100.MAPK_signaling_cascades	6	0.00158085	0.0577206	MAPK1, MAP3K2, MAPK14, MAP3K1, MAPK8, MAP2K6	40	22	388	2.64545	0.981377	0.981377	45.6526
KEGG_PATHWAY	hsa04921:Oxytocin signaling pathway	27	0.00711384	0.058379	MEF2C, PPP1R12B, KCNJ3, KRAS, PPP1R12A, EEF2K, GUCY1A2, CAMK2D, GUCY1A3, PIK3CA, PRKAA1, PRKAA2, PRKACB, PIK3R3, NFATC2, EGFR, PIK3CB, PRKAB2, NPR1, RCAN1, CD38, MAPK1, KCNJ6, CAMK4, GNAQ, CACNA1C, CACNA1D	832	158	6910	1.41926	1	0.379902	54.9752
KEGG_PATHWAY	hsa00534:Glycosaminoglycan biosynthesis - heparan sulfate / heparin	7	0.00184433	0.0598927	NDST1, XYLT1, HS3ST1, HS6ST3, EXT1, B4GALT7, HS2ST1	832	24	6910	2.42238	1	0.379604	55.926
BIOCARTA	h_eif4Pathway:Regulation of eIF4e and p70 S6 Kinase	8	0.0021078	0.0615806	MAPK1, PDPK1, EIF4E, MAPK14, PIK3CA, RPS6KB1, PTEN, GHR	250	24	1625	2.16667	1	0.884788	56.6833
KEGG_PATHWAY	hsa04210:Apoptosis	13	0.00342518	0.0629642	BID, CASP10, TNFRSF10B, XIAP, AIFM1, PIK3CB, CASP8, TP53, PIK3CA, FAS, APAF1, PIK3R3, ATM	832	62	6910	1.74143	1	0.387046	57.7984
KEGG_PATHWAY	hsa00510:N-Glycan biosynthesis	11	0.00289823	0.063183	B4GALT1, MGAT4A, ST6GAL1, MAN1A2, ALG10B, ALG1, ALG2, MGAT5, MAN1C1, ALG9, ALG14	832	49	6910	1.86445	1	0.380366	57.9289
KEGG_PATHWAY	hsa04310:Wnt signaling pathway	24	0.00632341	0.0638993	NKD2, NLK, VANGL2, TP53, SMAD4, FZD3, MAPK10, SKP1, FZD5, WNT2B, GPC4, WNT7B, CSNK2A1, GSK3B, PRICKLE2, WNT9B, CAMK2D, MAPK8, PRKACB, SOX17, TBL1X, NFATC2, BAMBI, WNT7A	832	138	6910	1.4444	1	0.376328	58.3537
BIOCARTA	h_aMANpathway:Steps in the Glycosylation of Mammalian N-linked Oligosaccarides	6	0.00158085	0.0657579	FUT9, MAN1A2, B3GALT1, ST8SIA4, FUT4, MAN1C1	250	15	1625	2.6	1	0.871998	59.1538
BBID	82.TCR_and_Cap_or_SMAC	4	0.0010539	0.0685905	MAPK1, DAG1, MAPK8, LCP2	40	10	388	3.88	0.991441	0.907485	51.75
KEGG_PATHWAY	hsa05169:Epstein-Barr virus infection	31	0.00816774	0.0700701	ITGAL, POLR2D, ATF2, CSNK2A1, HSPA2, IL10RA, SND1, PIK3CA, PRKACB, PIK3R3, TRAF6, MAP2K6, POLR3G, RAN, PIK3CB, TP53, SKP2, POLR3A, MAPK10, POLR3D, CD38, HDAC4, HDAC2, PSMC4, NEDD4, MAPK14, GSK3B, MDM2, MAPK8, TNFAIP3, EIF2AK2	832	190	6910	1.35507	1	0.39755	61.8519
KEGG_PATHWAY	hsa04622:RIG-I-like receptor signaling pathway	14	0.00368866	0.071727	MAVS, ATG12, MAPK10, RNF125, CYLD, CASP10, SIKE1, DDX3X, ATG5, MAP3K1, MAPK14, CASP8, MAPK8, TRAF6	832	70	6910	1.66106	1	0.397597	62.7438
BIOCARTA	h_p38mapkPathway:p38 MAPK Signaling Pathway	11	0.00289823	0.0730525	RPS6KA5, MEF2C, MEF2D, MEF2A, MAPK14, MAP3K9, MAP3K1, RAPGEF2, MAP2K6, TGFB2, ATF2	250	40	1625	1.7875	1	0.872972	63.1583
KEGG_PATHWAY	hsa04070:Phosphatidylinositol signaling system	18	0.00474256	0.0751031	IMPAD1, PIK3CB, PPIP5K2, DGKH, DGKI, CDS1, PTEN, CDS2, MTMR3, DGKE, PIK3C3, PIKFYVE, PIK3CA, INPP4B, INPP4A, PIK3R3, IPMK, PIP4K2B	832	98	6910	1.52546	1	0.405049	64.5017
KEGG_PATHWAY	hsa04510:Focal adhesion	33	0.00869469	0.0752612	XIAP, TLN2, PPP1R12B, ITGB3, PTEN, PAK6, PDPK1, ARHGAP5, ITGB8, SOS1, PPP1R12A, PIK3CA, PIK3R3, SHC3, THBS1, THBS2, EGFR, PIK3CB, ITGA1, IGF1, ITGA2, HGF, MAPK10, VAV2, MAPK1, LAMA4, GSK3B, RAP1A, PDGFRB, MAPK8, RAP1B, PARVB, PARVA	832	206	6910	1.33046	1	0.398654	64.5821
KEGG_PATHWAY	hsa05230:Central carbon metabolism in cancer	13	0.00342518	0.0768322	EGFR, PDK1, MAPK1, KRAS, HIF1A, PIK3CB, GLS, TP53, PDGFRB, PIK3CA, PIK3R3, PTEN, SIRT3	832	64	6910	1.68701	1	0.398357	65.3721
KEGG_PATHWAY	hsa04360:Axon guidance	22	0.00579646	0.0792709	DCC, PLXNC1, EFNB2, ARHGEF12, SLIT1, SLIT2, SEMA5A, PAK6, MAPK1, SEMA6B, KRAS, SEMA6D, ROBO1, CFL2, GSK3B, SRGAP3, UNC5D, SEMA3A, ABL1, NFATC2, RASA1, SRGAP1	832	127	6910	1.43871	1	0.401597	66.566
KEGG_PATHWAY	hsa05410:Hypertrophic cardiomyopathy (HCM)	15	0.00395213	0.079827	PRKAB2, ITGA1, DAG1, IGF1, ITGA2, ITGB3, TGFB2, ITGB8, DMD, SGCD, PRKAA1, PRKAA2, CACNA1C, CACNA1D, SGCB	832	78	6910	1.59717	1	0.397244	66.833
KEGG_PATHWAY	hsa00561:Glycerolipid metabolism	12	0.00316171	0.0822454	ALDH7A1, AGPAT5, DGKE, MBOAT1, LCLAT1, DGKH, DGKI, LPIN2, AGPAT4, LPIN1, AGPAT3, GPAM	832	58	6910	1.71834	1	0.40033	67.9708
BIOCARTA	h_chrebpPathway:ChREBP regulation by carbohydrates and cAMP	7	0.00184433	0.0885287	PRKAR2A, PPP2CA, PRKAB2, PRKAA1, PRKACB, PRKAA2, ACSBG1	250	21	1625	2.16667	1	0.898946	70.4819
BIOCARTA	h_atmPathway:ATM Signaling Pathway	7	0.00184433	0.0885287	TP53, MDM2, CHEK1, MAPK8, ABL1, ATM, RAD51	250	21	1625	2.16667	1	0.898946	70.4819
KEGG_PATHWAY	hsa04960:Aldosterone-regulated sodium reabsorption	9	0.00237128	0.0888443	MAPK1, PDPK1, KRAS, PIK3CB, NR3C2, PIK3CA, IGF1, NEDD4L, PIK3R3	832	39	6910	1.91661	1	0.419031	70.8947
KEGG_PATHWAY	hsa04120:Ubiquitin mediated proteolysis	23	0.00605994	0.0946406	XIAP, UBE4A, PPIL2, CBL, SKP2, UBE2J1, UBE2F, UBE2I, SKP1, CUL3, PRPF19, CBLB, UBE2D3, UBE2D2, NEDD4, UBE2K, WWP1, MAP3K1, MDM2, SMURF2, PIAS2, NEDD4L, TRAF6	832	137	6910	1.39432	1	0.43374	73.2573
KEGG_PATHWAY	hsa04014:Ras signaling pathway	35	0.00922164	0.0969321	KITLG, RGL1, RASAL2, PAK6, KRAS, GRIN2B, RASGRP3, SOS1, PIK3CA, PRKACB, SHC3, PIK3R3, ANGPT2, RASA1, EGFR, PLA2G16, PIK3CB, NF1, GRIN2A, IGF1, HGF, MAPK10, STK4, MAPK1, RASSF5, KSR2, RRAS2, RAP1A, PDGFRB, GNB4, RAP1B, PLA2G2C, MAPK8, ABL1, KSR1	832	226	6910	1.28622	1	0.43547	74.1414

## Sheet: Pathways_NT2_clusterA3
Category	Term	Count	%	PValue	Genes	List Total	Pop Hits	Pop Total	Fold Enrichment	Bonferroni	Benjamini	FDR
KEGG_PATHWAY	hsa04974:Protein digestion and absorption	30	0.00964522	1.44e-08	ATP1B1, COL21A1, ATP1B4, COL3A1, ELN, COL2A1, SLC1A5, COL9A1, COL6A6, COL7A1, COL27A1, COL6A3, COL6A2, COL6A1, COL11A1, DPP4, COL4A3, COL4A2, COL4A1, COL22A1, COL15A1, ATP1A2, COL5A3, COL5A2, COL5A1, COL4A6, COL4A5, COL1A2, COL1A1, COL24A1	743	88	6910	3.1705	3.94e-06	3.94e-06	1.89e-05
KEGG_PATHWAY	hsa05222:Small cell lung cancer	29	0.00932371	2.58e-08	E2F1, ITGB1, CCNE1, CDKN2B, BCL2, PIK3R5, RARB, NOS2, TRAF5, PIK3R1, TRAF4, AKT2, TRAF3, PIK3CG, COL4A3, COL4A2, COL4A1, RXRB, RELA, RXRA, BIRC3, BIRC2, COL4A6, CDK2, COL4A5, LAMA2, ITGA6, LAMC3, LAMC2	743	85	6910	3.17299	7.07e-06	3.54e-06	3.4e-05
KEGG_PATHWAY	hsa04510:Focal adhesion	48	0.0154323	3.04e-07	CAV2, TLN1, PDGFB, PDGFA, BCAR1, COL3A1, ITGA11, COL2A1, ITGB1, VCL, CDC42, COL6A6, BCL2, COL27A1, COL6A3, COL6A2, COL6A1, PIK3R5, PDGFD, COL11A1, PIK3R1, AKT2, PIK3CG, COL4A3, COL4A2, COL4A1, ACTN2, COL5A3, BIRC3, BIRC2, COL5A2, COL4A6, COL5A1, COL4A5, LAMA2, CRKL, ITGA6, RASGRF1, FYN, CCND2, LAMC3, VEGFA, COL1A2, PDGFRA, MAPK9, LAMC2, COL1A1, COL24A1	743	206	6910	2.16702	8.33e-05	2.78e-05	0.000401
KEGG_PATHWAY	hsa05146:Amoebiasis	31	0.00996672	3.75e-07	C9, COL3A1, TGFB3, COL2A1, VCL, CASP3, COL27A1, IFNG, PIK3R5, NOS2, COL11A1, PIK3R1, PIK3CG, COL4A3, COL4A2, COL4A1, RELA, ACTN2, COL5A3, COL5A2, COL5A1, COL4A6, COL4A5, LAMA2, SERPINB9, LAMC3, COL1A2, LAMC2, COL1A1, IL12B, COL24A1	743	106	6910	2.71985	0.000103	2.57e-05	0.000494
KEGG_PATHWAY	hsa04512:ECM-receptor interaction	27	0.0086807	7.12e-07	COL3A1, ITGA11, COL2A1, ITGB1, COL6A6, GP1BB, COL27A1, COL6A3, COL6A2, COL6A1, COL11A1, COL4A3, COL4A2, COL4A1, HSPG2, COL5A3, COL5A2, COL5A1, COL4A6, COL4A5, LAMA2, ITGA6, LAMC3, COL1A2, LAMC2, COL1A1, COL24A1	743	87	6910	2.88625	0.000195	3.9e-05	0.000939
KEGG_PATHWAY	hsa04151:PI3K-Akt signaling pathway	62	0.0199334	4.55e-05	PDGFB, PDGFA, EFNA2, RPS6KB2, CCNE1, IL4R, GNG2, PDGFD, GNG4, COL11A1, AKT2, PIK3CG, PPP2R1A, SGK1, RELA, RXRA, IRS1, CDK2, LAMC3, CCND2, VEGFA, COL1A2, PDGFRA, EFNA5, LAMC2, COL1A1, COL24A1, FGFR3, MCL1, COL3A1, ITGA11, TCL1A, COL2A1, GNG12, ITGB1, G6PC3, COL6A6, BCL2, COL27A1, COL6A3, GYS1, COL6A2, COL6A1, PIK3R5, PPP2R2C, PIK3R1, COL4A3, COL4A2, IL2RA, COL4A1, COL5A3, YWHAE, COL5A2, COL4A6, CO…	743	345	6910	1.67133	0.0124028	0.00207789	0.0600067
KEGG_PATHWAY	hsa05145:Toxoplasmosis	28	0.0090022	9.76e-05	TGFB3, ITGB1, TNFRSF1A, CASP3, IL10RB, BCL2, IFNG, PIK3R5, NOS2, PIK3R1, AKT2, CIITA, PIK3CG, RELA, SOCS1, CD40, BIRC3, BIRC2, HLA-DQA2, STAT3, PPIF, LAMA2, ITGA6, CCR5, LAMC3, MAPK9, LAMC2, IL12B	743	118	6910	2.20681	0.0263841	0.00381249	0.128517
KEGG_PATHWAY	hsa05200:Pathways in cancer	61	0.0196119	0.0026818	E2F1, PPARD, PDGFB, PDGFA, TGFB3, GLI2, MMP2, CCNE1, FOS, CDC42, CASP3, CDKN2B, RALA, GNG2, NOS2, RARB, GNG4, AKT2, PIK3CG, WNT10B, RXRB, RELA, RXRA, CDK2, CRKL, NCOA4, LAMC3, VEGFA, PDGFRA, MAPK9, LAMC2, WNT5B, FGFR3, GNG12, ITGB1, SUFU, ARNT, BCL2, PIK3R5, TRAF5, TRAF4, PIK3R1, TRAF3, WNT8B, APC, DVL3, COL4A3, COL4A2, COL4A1, KLK3, VHL, BIRC3, FZD4, BIRC2, STAT3, COL4A6, COL4A5, LAMA2, FZD10, I…	743	393	6910	1.44353	0.520878	0.0878721	3.47698
BIOCARTA	h_DNAfragmentPathway:Apoptotic DNA fragmentation and tissue homeostasis	6	0.00192904	0.00483154	HMGB1, CASP3, HMGB2, DFFA, CASP7, GZMB	187	11	1625	4.73991	0.699145	0.699145	6.09053
BIOCARTA	h_vitCBPathway:Vitamin C in the Brain	6	0.00192904	0.00483154	COL4A3, COL4A2, COL4A1, SLC2A3, COL4A6, COL4A5	187	11	1625	4.73991	0.699145	0.699145	6.09053
BIOCARTA	h_mitochondriaPathway:Role of Mitochondria in Apoptotic Signaling	8	0.00257206	0.00874318	CASP3, DFFA, CASP7, BAX, BCL2, DIABLO, BIRC3, BIRC2	187	22	1625	3.15994	0.886714	0.663421	10.7686
BIOCARTA	h_il2rbPathway:IL-2 Receptor Beta Chain in T cell Activation	11	0.00353658	0.00979868	PIK3CG, E2F1, FOS, NMI, CRKL, IL2RA, PPIA, BCL2, SOCS1, IRS1, PIK3R1	187	39	1625	2.45098	0.913018	0.556926	11.9936
KEGG_PATHWAY	hsa04931:Insulin resistance	21	0.00675165	0.0101526	SREBF1, PIK3CG, RELA, TRIB3, RPS6KB2, PRKCE, IRS1, G6PC3, STAT3, PPP1R3E, TNFRSF1A, RPS6KA3, RPS6KA1, SLC2A2, GYS1, MAPK9, PIK3R5, PTPN1, PIK3R1, AKT2, SLC27A4	743	108	6910	1.80836	0.938949	0.267045	12.5827
KEGG_PATHWAY	hsa04930:Type II diabetes mellitus	12	0.00385809	0.0111526	PIK3CG, SLC2A2, SOCS1, MAPK9, PIK3R5, PRKCE, IRS1, ADIPOQ, KCNJ11, PIK3R1, CACNA1A, CACNA1B	743	48	6910	2.32503	0.953717	0.264568	13.7393
BIOCARTA	h_intrinsicPathway:Intrinsic Prothrombin Activation Pathway	8	0.00257206	0.0113778	KNG1, COL4A3, COL4A2, F10, COL4A1, SERPING1, COL4A6, COL4A5	187	23	1625	3.02255	0.94145	0.508094	13.7972
KEGG_PATHWAY	hsa04210:Apoptosis	14	0.0045011	0.0129865	PIK3CG, TNFRSF1A, CASP3, DFFA, CASP7, RELA, BAX, BCL2, CSF2RB, PIK3R5, BIRC3, BIRC2, PIK3R1, AKT2	743	62	6910	2.10003	0.972169	0.277906	15.8239
KEGG_PATHWAY	hsa04152:AMPK signaling pathway	22	0.00707316	0.0190885	PIK3CG, SREBF1, PPP2R1A, HMGCR, ACACA, ADIPOR2, STRADA, ELAVL1, RPS6KB2, ADIPOQ, SIRT1, IRS1, G6PC3, CAMKK2, MLYCD, GYS1, RAB11B, PIK3R5, PPP2R2C, CCNA2, PIK3R1, AKT2	743	122	6910	1.67707	0.994912	0.356007	22.4295
BIOCARTA	h_npp1Pathway:Regulators of Bone Mineralization	5	0.00160754	0.0200228	COL4A3, COL4A2, COL4A1, COL4A6, COL4A5	187	10	1625	4.34492	0.993369	0.6333	23.0815
BIOCARTA	h_bcellsurvivalPathway:B Cell Survival Pathway	6	0.00192904	0.0214169	PIK3CG, FOS, CASP3, CASP7, ITGB1, PIK3R1	187	15	1625	3.47594	0.995342	0.591331	24.4891
KEGG_PATHWAY	hsa04360:Axon guidance	22	0.00707316	0.0287361	EFNB3, EFNA2, DPYSL5, NTNG2, DPYSL2, EPHB3, ITGB1, EPHB2, EPHA3, CDC42, SEMA5B, EPHA6, RND1, UNC5B, FYN, SEMA3G, CFL1, SEMA3D, EFNA5, UNC5C, NFATC3, SRGAP2	743	127	6910	1.61105	0.999661	0.459111	31.903
KEGG_PATHWAY	hsa04390:Hippo signaling pathway	25	0.00803768	0.0313072	WNT5B, MOB1A, GDF7, TGFB3, GLI2, CRB1, DLG3, PPP2R2C, WNT8B, DLG1, APC, DVL3, PPP2R1A, WNT10B, PRKCI, TEAD2, FZD4, YWHAE, FZD10, YWHAG, CSNK1D, ID1, BBC3, CCND2, AMOT	743	151	6910	1.53976	0.999836	0.463411	34.2406
KEGG_PATHWAY	hsa05169:Epstein-Barr virus infection	30	0.00964522	0.0315723	POLR2G, POLR2F, IL10RB, BCL2, IFNG, ENTPD8, PIK3R5, ENTPD1, CCNA2, PSMD7, RBPJL, TRAF5, SPN, PIK3R1, AKT2, TRAF3, PIK3CG, POLR3H, POLR1D, RELA, MAP2K4, HLA-A, CD40, YWHAE, POLR3E, CDK2, STAT3, YWHAG, MAPK9, NCOR2	743	190	6910	1.46844	0.999848	0.443463	34.4773
KEGG_PATHWAY	hsa04666:Fc gamma R-mediated phagocytosis	16	0.00514412	0.0323642	PIK3CG, CDC42, CRKL, GAB2, INPPL1, MARCKSL1, WASF1, CFL1, RPS6KB2, PIP5K1C, ARPC4, PIK3R5, FCGR2A, PRKCE, PIK3R1, AKT2	743	84	6910	1.77145	0.999878	0.430732	35.18
KEGG_PATHWAY	hsa04120:Ubiquitin mediated proteolysis	23	0.00739467	0.034433	VHL, DDB1, SOCS1, HERC4, UBE2L6, BIRC6, CDC23, UBE2H, UBE3C, BIRC3, BIRC2, UBE2B, UBE2Q1, TRIM37, UBE2E3, UBE2D4, FBXW7, MGRN1, PIAS4, KLHL9, UBA3, RHOBTB1, UBE2W	743	137	6910	1.56134	0.999932	0.431503	36.9826
BBID	127.Mito-stress	4	0.00128603	0.0357249	CASP3, BAX, BCL2, DIABLO	54	6	388	4.79012	0.951171	0.951171	32.265
KEGG_PATHWAY	hsa05166:HTLV-I infection	38	0.0122173	0.0357851	E2F1, CRTC3, TLN1, WNT5B, PDGFB, PDGFA, CREM, TGFB3, MYBL2, CANX, FOS, TNFRSF1A, CDKN2B, PIK3R5, NFATC3, PIK3R1, DLG1, APC, AKT2, WNT8B, PIK3CG, ZFP36, DVL3, WNT10B, LTBR, IL2RA, RELA, MAP2K4, HLA-A, CDC23, CD40, HLA-DQA2, FZD4, FZD10, MSX1, CCND2, BAX, PDGFRA	743	256	6910	1.38049	0.999954	0.425763	38.1356
KEGG_PATHWAY	hsa04611:Platelet activation	22	0.00707316	0.0360741	PIK3CG, TLN1, COL3A1, PRKCI, STIM1, COL2A1, COL5A3, PRKG1, COL5A2, ITGB1, COL5A1, GP1BB, FYN, COL27A1, COL1A2, PIK3R5, FCGR2A, COL1A1, COL24A1, COL11A1, PIK3R1, AKT2	743	130	6910	1.57387	0.999958	0.411302	38.3796
KEGG_PATHWAY	hsa04144:Endocytosis	38	0.0122173	0.0396322	VPS29, CAV2, FGFR3, CHMP6, CAPZA2, TGFB3, PIP5K1C, SNX4, ARPC4, EPS15L1, CYTH3, ARF5, CDC42, PIP5KL1, SH3GLB2, RAB11B, RAB11A, EHD2, MVB12B, STAMBP, EPN3, IL2RA, KIF5B, KIF5A, VTA1, HLA-A, PRKCI, PSD2, EPS15, RAB31, RABEP1, CCR5, ARF3, PDGFRA, ARAP3, RAB11FIP1, VPS25, SH3GL1	743	258	6910	1.36979	0.999985	0.425361	41.3106
KEGG_PATHWAY	hsa04150:mTOR signaling pathway	12	0.00385809	0.0421147	PIK3CG, RPS6KA3, RPS6KA1, ULK1, STRADA, RPS6KB2, PIK3R5, RICTOR, IRS1, PIK3R1, EIF4E2, AKT2	743	58	6910	1.92417	0.999992	0.429592	43.2787
BIOCARTA	h_ace2Pathway:Angiotensin-converting enzyme 2 regulates heart function	5	0.00160754	0.0518205	COL4A3, COL4A2, COL4A1, COL4A6, COL4A5	187	13	1625	3.34225	0.999998	0.848202	49.8622
KEGG_PATHWAY	hsa04960:Aldosterone-regulated sodium reabsorption	9	0.00289356	0.051853	PIK3CG, SGK1, ATP1B1, ATP1B4, PIK3R5, SCNN1G, ATP1A2, IRS1, PIK3R1	743	39	6910	2.14618	1	0.484775	50.4249
KEGG_PATHWAY	hsa04932:Non-alcoholic fatty liver disease (NAFLD)	24	0.00771617	0.052438	NDUFA4, PIK3CG, SREBF1, RXRA, RELA, COX7C, ADIPOR2, COX7A2L, UQCRQ, ADIPOQ, IRS1, CDC42, TNFRSF1A, NDUFS6, CASP3, UQCR11, CASP7, EIF2S1, BAX, MAPK9, PIK3R5, NDUFC2-KCTD14, PIK3R1, AKT2	743	151	6910	1.47817	1	0.473588	50.8264
BIOCARTA	h_vegfPathway:VEGF, Hypoxia, and Angiogenesis	8	0.00257206	0.0554502	PIK3CG, VHL, EIF2S1, VEGFA, EIF2S2, ELAVL1, PIK3R1, ARNT	187	31	1625	2.24254	0.999999	0.829403	52.2961
KEGG_PATHWAY	hsa04066:HIF-1 signaling pathway	17	0.00546562	0.0569978	PIK3CG, LTBR, VHL, CAMK2G, RELA, RPS6KB2, STAT3, ARNT, BCL2, IFNG, VEGFA, PIK3R5, NOS2, PDHA1, EIF4E2, PIK3R1, AKT2	743	98	6910	1.61329	1	0.488294	53.855
BBID	46.P13K_PTEN	5	0.00160754	0.0664957	TNFRSF1A, CASP3, CASP7, BAX, BCL2	54	12	388	2.99383	0.996691	0.942479	52.1385
BIOCARTA	h_acrPathway:Ahr Signal Transduction Pathway	3	0.000965	0.0669086	AHR, ARNT, AIP	187	4	1625	6.51738	1	0.851665	59.2826
BIOCARTA	h_th1th2Pathway:Th1/Th2 Differentiation	6	0.00192904	0.0690122	IL18R1, IL2RA, IL4R, IFNG, IL12B, CD40	187	20	1625	2.60695	1	0.83025	60.4576
BIOCARTA	h_fbw7Pathway:Cyclin E Destruction Pathway	4	0.00128603	0.073649	E2F1, CCNE1, FBXW7, CDK2	187	9	1625	3.86215	1	0.821786	62.938
BIOCARTA	h_deathPathway:Induction of apoptosis through DR3 and DR4/5 Death Receptors	8	0.00257206	0.074125	CASP3, DFFA, CASP7, RELA, BCL2, BIRC3, BIRC2, SPTAN1	187	33	1625	2.10663	1	0.796414	63.1844
KEGG_PATHWAY	hsa04973:Carbohydrate digestion and absorption	9	0.00289356	0.0750323	PIK3CG, ATP1B1, SLC2A2, ATP1B4, PIK3R5, ATP1A2, PIK3R1, G6PC3, AKT2	743	42	6910	1.99289	1	0.574649	64.2225
KEGG_PATHWAY	hsa05230:Central carbon metabolism in cancer	12	0.00385809	0.0768509	PIK3CG, NTRK3, SLC1A5, FGFR3, SLC2A2, PDGFRA, PGAM1, PIK3R5, PDHA1, SLC7A5, PIK3R1, AKT2	743	64	6910	1.74378	1	0.569455	65.1384
BIOCARTA	h_amiPathway:Acute Myocardial Infarction	6	0.00192904	0.0825138	COL4A3, COL4A2, F10, COL4A1, COL4A6, COL4A5	187	21	1625	2.48281	1	0.806574	67.2851
BIOCARTA	h_plateletAppPathway:Platelet Amyloid Precursor Protein Pathway	5	0.00160754	0.082576	COL4A3, COL4A2, COL4A1, COL4A6, COL4A5	187	15	1625	2.89661	1	0.782752	67.3138
KEGG_PATHWAY	hsa05212:Pancreatic cancer	12	0.00385809	0.0839998	PIK3CG, E2F1, CDC42, RELA, VEGFA, TGFB3, MAPK9, RALA, PIK3R5, PIK3R1, STAT3, AKT2	743	65	6910	1.71695	1	0.589503	68.5331
KEGG_PATHWAY	hsa05211:Renal cell carcinoma	12	0.00385809	0.0839998	PIK3CG, CDC42, CRKL, PDGFB, VHL, GAB1, VEGFA, TGFB3, PIK3R5, PIK3R1, ARNT, AKT2	743	65	6910	1.71695	1	0.589503	68.5331
KEGG_PATHWAY	hsa05215:Prostate cancer	15	0.00482261	0.0852187	E2F1, PIK3CG, PDGFB, PDGFA, KLK3, RELA, CDK2, INSRR, CCNE1, BCL2, PDGFRA, PIK3R5, PDGFD, PIK3R1, AKT2	743	88	6910	1.58525	1	0.581725	69.0805
KEGG_PATHWAY	hsa00240:Pyrimidine metabolism	17	0.00546562	0.0878916	POLR2G, POLR2F, POLR3H, POLR1E, POLR1D, UPP2, CTPS1, POLR1B, CMPK1, POLR3E, PRIM1, NME1, ENTPD8, ENTPD5, ENTPD6, UCK1, ENTPD1	743	104	6910	1.52021	1	0.580716	70.2501
KEGG_PATHWAY	hsa04071:Sphingolipid signaling pathway	19	0.00610864	0.089111	PIK3CG, PPP2R1A, RELA, ACER2, PRKCE, ADORA1, TNFRSF1A, GAB2, CERS1, FYN, BAX, BCL2, CTSD, MAPK9, ABCC1, PIK3R5, PPP2R2C, PIK3R1, AKT2	743	120	6910	1.47252	1	0.573632	70.77
KEGG_PATHWAY	hsa04722:Neurotrophin signaling pathway	19	0.00610864	0.089111	PIK3CG, CAMK2G, RELA, MAPKAPK2, YWHAE, IRS1, NTRK3, CDC42, RPS6KA3, CRKL, RPS6KA1, BCL2, BAX, GAB1, CALM3, MAPK9, PIK3R5, PIK3R1, AKT2	743	120	6910	1.47252	1	0.573632	70.77
BIOCARTA	h_pdgfPathway:PDGF Signaling Pathway	7	0.00225055	0.091415	PIK3CG, FOS, PDGFA, MAP2K4, PDGFRA, PIK3R1, STAT3	187	28	1625	2.17246	1	0.795052	71.1721
KEGG_PATHWAY	hsa04964:Proximal tubule bicarbonate reclamation	6	0.00192904	0.0927763	ATP1B1, GLUD2, ATP1B4, ATP1A2, CA2, AQP1	743	23	6910	2.42612	1	0.577088	72.2825
BIOCARTA	h_chemicalPathway:Apoptotic Signaling in Response to DNA Damage	6	0.00192904	0.0973102	TLN1, CASP3, CASP7, EIF2S1, BAX, BCL2	187	22	1625	2.36996	1	0.795427	73.5069

## Sheet: Pathways_NT2_ClusterB1
Category	Term	Count	%	PValue	Genes	List Total	Pop Hits	Pop Total	Fold Enrichment	Bonferroni	Benjamini	FDR
KEGG_PATHWAY	hsa04068:FoxO signaling pathway	34	0.0092548	1.5103e-05	ATG12, RAG1, BNIP3, IL7R, TGFB1, PDPK1, CDKN2B, SOS1, PIK3CA, PRKAA1, EGF, INSR, AKT3, PIK3R1, EGFR, NLK, PIK3CD, SMAD4, IGF1, SMAD3, SMAD2, HOMER1, GRM1, STK4, ATM, BCL2L11, G6PC, CCND2, MAPK13, SETD7, MDM2, MAPK8, FBXO32, KLF2	799	134	6910	2.19435	0.00426506	0.00426506	0.0200007
KEGG_PATHWAY	hsa04550:Signaling pathways regulating pluripotency of stem cells	31	0.0084382	0.000521697	FGFR3, ONECUT1, BMPR2, MEIS1, PCGF3, PIK3CA, AXIN2, TCF3, FGF2, AKT3, PIK3R1, WNT8B, FZD8, PIK3CD, FZD1, SMAD4, IGF1, SMAD3, SMAD2, FZD3, FZD4, POU5F1B, WNT2B, DVL1, RIF1, MAPK13, GSK3B, ID4, WNT9A, ZFHX3, BMPR1A	799	140	6910	1.91498	0.137292	0.0711791	0.688738
KEGG_PATHWAY	hsa05200:Pathways in cancer	67	0.0182374	0.000904126	E2F3, FGF14, FGF9, MITF, LPAR3, FGF12, TGFB1, CDC42, CDKN2B, PIK3CA, GNG2, PRKACB, HHIP, FGF1, FGF2, AKT3, EGFR, AR, PTGER2, CTBP2, CYCS, PIK3CD, RUNX1T1, LEF1, CDK6, CTNNA1, STK4, CTNNA3, RAD51, HIF1A, GNAQ, MDM2, MAPK8, WNT9A, GNAI3, FGFR3, CDH1, KIT, ZBTB16, TPM3, ARNT, BCL2, SOS1, RUNX1, TRAF6, EGF, AXIN2, PIK3R1, WNT8B, FZD8, CBL, SMAD4, FZD1, ITGA2, SMAD3, IGF1, FZD3, SMAD2, STAT1, FZD4, DV…	799	393	6910	1.47439	0.225845	0.0817887	1.19083
KEGG_PATHWAY	hsa05231:Choline metabolism in cancer	24	0.0065328	0.000952754	EGFR, SLC44A1, PIK3CD, WASF2, PIP5K1C, LYPLA1, DGKH, RPS6KB1, DGKI, PDPK1, EIF4EBP1, HIF1A, SP1, TSC1, SOS1, DGKG, SLC22A3, PIK3CA, MAPK8, PCYT1B, WASL, EGF, AKT3, PIK3R1	799	101	6910	2.05504	0.236436	0.0652157	1.2545
KEGG_PATHWAY	hsa04010:MAPK signaling pathway	47	0.0127934	0.00123121	MEF2C, FGFR3, FGF14, FGF9, MAPKAPK5, MAP4K2, CACNB3, HSPA1B, CACNB4, FGF12, TGFB1, CDC42, MAP3K2, ELK4, MAP3K1, SOS1, DUSP16, HSPA6, PPP3CC, PRKACB, TRAF6, EGF, FGF1, FGF2, AKT3, MAP2K6, RASA2, EGFR, CACNG8, TAOK1, NLK, RELB, CACNA1I, CACNG3, STK4, RPS6KA5, DUSP5, DUSP3, RASGRF2, MAPK13, IKBKG, MAPK8IP2, RAP1A, CACNA1E, MAPK8, CACNA1C, CRK	799	255	6910	1.594	0.294358	0.0673539	1.61839
KEGG_PATHWAY	hsa04014:Ras signaling pathway	42	0.0114324	0.00199507	FGFR3, FGF14, FGF9, FGF12, KIT, RGL1, RASAL2, CDC42, GRIN2B, GAB2, REL, PLA2G12A, SOS1, GAB1, TEK, PIK3CA, RAPGEF5, GNG2, PRKACB, EGF, FGF1, SHC3, INSR, FGF2, AKT3, PIK3R1, RASA2, EGFR, FLT1, PIK3CD, IGF1, STK4, KSR2, RASGRF2, ETS1, PLCG2, IKBKG, RAB5A, RAP1A, MAPK8, KSR1, ABL2	799	226	6910	1.60721	0.431736	0.0898946	2.61026
KEGG_PATHWAY	hsa05205:Proteoglycans in cancer	38	0.0103436	0.00228528	TLR4, RPS6KB1, RDX, ITGB3, SDC4, TGFB1, CDC42, PDPK1, ANK3, HPSE, SOS1, GAB1, PPP1R12A, PIK3CA, PRKACB, THBS1, FRS2, FGF2, AKT3, PIK3R1, WNT8B, EGFR, FZD8, PIK3CD, CBL, ESR1, FZD1, ITGA2, IGF1, FZD3, FZD4, WNT2B, HIF1A, MAPK13, PLCG2, MDM2, PTCH1, WNT9A	799	200	6910	1.64318	0.476633	0.0883473	2.98466
KEGG_PATHWAY	hsa05212:Pancreatic cancer	17	0.0046274	0.00236746	EGFR, E2F3, PIK3CD, SMAD4, SMAD3, SMAD2, CDK6, STAT1, TGFB1, RAD51, CDC42, IKBKG, PIK3CA, MAPK8, EGF, AKT3, PIK3R1	799	65	6910	2.26187	0.488693	0.0804291	3.09044
KEGG_PATHWAY	hsa05412:Arrhythmogenic right ventricular cardiomyopathy (ARVC)	18	0.0048996	0.00241253	CACNG8, ITGA11, ITGA1, LEF1, ITGA2, CACNG3, CACNB3, CDH2, CACNB4, ITGB3, CTNNA1, CTNNA3, ITGA9, ITGB8, DMD, ITGA8, SGCD, CACNA1C	799	71	6910	2.19253	0.495189	0.0731397	3.14841
KEGG_PATHWAY	hsa04390:Hippo signaling pathway	30	0.008166	0.00375529	MOB1B, BTRC, BMPR2, CDH1, TGFB1, LIMD1, YAP1, AXIN2, FGF1, WNT8B, FZD8, PARD6B, FZD1, SMAD4, LEF1, SMAD3, SMAD2, FZD3, WWTR1, CTNNA1, FZD4, CTNNA3, WNT2B, DVL1, CSNK1D, CCND2, GSK3B, WNT9A, BMP8B, BMPR1A	799	151	6910	1.71821	0.655185	0.101002	4.86079
KEGG_PATHWAY	hsa04919:Thyroid hormone signaling pathway	24	0.0065328	0.00501303	THRB, SLC16A10, PFKFB2, PIK3CD, ESR1, MED14, MED13, ITGB3, STAT1, MED12L, NOTCH2, PDPK1, NCOA1, NCOA2, HIF1A, NCOA3, GSK3B, PLCG2, MDM2, PIK3CA, PRKACB, NCOR1, AKT3, PIK3R1	799	114	6910	1.8207	0.758831	0.121286	6.43932
KEGG_PATHWAY	hsa05213:Endometrial cancer	14	0.0038108	0.00511233	EGFR, PIK3CD, LEF1, CDH1, CTNNA1, CTNNA3, PDPK1, SOS1, GSK3B, PIK3CA, AXIN2, EGF, PIK3R1, AKT3	799	52	6910	2.32839	0.765547	0.113855	6.56292
KEGG_PATHWAY	hsa04917:Prolactin signaling pathway	17	0.0046274	0.00604081	PIK3CD, ESR1, SOCS4, SOCS5, ESR2, STAT1, TNFRSF11A, PRLR, MAPK13, CCND2, GSK3B, SOS1, PIK3CA, MAPK8, SHC3, AKT3, PIK3R1	799	71	6910	2.07072	0.819988	0.123574	7.71123
KEGG_PATHWAY	hsa05218:Melanoma	17	0.0046274	0.00604081	EGFR, E2F3, FGF14, FGF9, PIK3CD, MITF, IGF1, CDH1, CDK6, FGF12, MDM2, PIK3CA, FGF1, EGF, FGF2, AKT3, PIK3R1	799	71	6910	2.07072	0.819988	0.123574	7.71123
KEGG_PATHWAY	hsa04710:Circadian rhythm	10	0.002722	0.00669673	CSNK1D, BTRC, CREB1, PER2, PER1, PRKAA1, RORA, SKP1, FBXL3, CLOCK	799	31	6910	2.78978	0.850663	0.127005	8.51457
KEGG_PATHWAY	hsa05410:Hypertrophic cardiomyopathy (HCM)	18	0.0048996	0.00674419	CACNG8, ITGA11, ITGA1, IGF1, ITGA2, CACNG3, CACNB3, CACNB4, ITGB3, TGFB1, TPM3, ITGA9, ITGB8, DMD, ITGA8, SGCD, PRKAA1, CACNA1C	799	78	6910	1.99576	0.852669	0.119857	8.57244
KEGG_PATHWAY	hsa05220:Chronic myeloid leukemia	17	0.0046274	0.00695893	E2F3, CTBP2, CBL, PIK3CD, SMAD4, CDK6, TGFB1, GAB2, SOS1, IKBKG, MDM2, PIK3CA, SHC3, RUNX1, CRK, AKT3, PIK3R1	799	72	6910	2.04196	0.861414	0.116193	8.83388
KEGG_PATHWAY	hsa04070:Phosphatidylinositol signaling system	21	0.0057162	0.0075023	CDIPT, PIK3C2A, PIK3CD, SYNJ1, PPIP5K2, PIP5K1C, DGKH, PI4K2B, DGKI, OCRL, CDS2, MTMR2, MTMR3, DGKG, PLCG2, PI4K2A, PIK3C3, PIK3CA, INPP4A, IPMK, PIK3R1	799	98	6910	1.85321	0.8813	0.117823	9.49234
KEGG_PATHWAY	hsa04310:Wnt signaling pathway	27	0.0073494	0.00760962	NKD1, BTRC, DAAM2, PPP3CC, PRKACB, AXIN2, WNT8B, FZD8, CTBP2, NLK, FZD1, SMAD4, LEF1, FZD3, SKP1, FZD4, WNT2B, DVL1, SENP2, PRICKLE1, PSEN1, CCND2, GSK3B, PRICKLE2, MAPK8, WNT9A, TBL1X	799	138	6910	1.69206	0.884877	0.113166	9.62188
KEGG_PATHWAY	hsa04144:Endocytosis	44	0.0119768	0.00782241	FGFR3, STAM2, PIP5K1C, HSPA1B, KIT, ARFGEF2, TGFB1, CDC42, DAB2, SH3GLB1, GIT2, HSPA6, VPS4B, WIPF1, NEDD4L, AGAP1, TRAF6, EGF, EHD3, STAMBP, EGFR, PARD6B, FLT1, RAB4A, KIF5C, CBL, PSD3, PSD4, SMAD3, SMAD2, PSD2, RAB11FIP2, ARF1, RABEP1, NEDD4, IGF2R, RAB22A, ACAP2, RAB5A, SH3KBP1, MDM2, WASL, PDCD6IP, RNF41	799	258	6910	1.47491	0.891656	0.110389	9.8782
KEGG_PATHWAY	hsa04012:ErbB signaling pathway	19	0.0051718	0.00942978	EGFR, CBL, PIK3CD, RPS6KB1, EIF4EBP1, GSK3B, SOS1, NCK1, PLCG2, GAB1, PIK3CA, MAPK8, NRG1, SHC3, EGF, ABL2, CRK, AKT3, PIK3R1	799	87	6910	1.88871	0.931525	0.125466	11.7928
KEGG_PATHWAY	hsa04722:Neurotrophin signaling pathway	24	0.0065328	0.00948268	ZNF274, PIK3CD, RPS6KA5, CDC42, PDPK1, CAMK4, PSEN1, MAPK13, GSK3B, BCL2, SOS1, MAP3K1, PLCG2, GAB1, SORT1, PIK3CA, RAP1A, MAPK8, SHC3, TRAF6, CRK, FRS2, AKT3, PIK3R1	799	120	6910	1.72966	0.932552	0.120499	11.8552
KEGG_PATHWAY	hsa04151:PI3K-Akt signaling pathway	55	0.014971	0.0112398	CSH2, FGF14, FGF9, LPAR3, TLR4, RPS6KB1, FGF12, EIF4EBP1, PDPK1, PIK3CA, GNG2, MYB, FGF1, INSR, FGF2, AKT3, EGFR, PIK3CD, CDK6, BCL2L11, DDIT4, IFNAR2, G6PC, CHRM2, CCND2, MDM2, COL1A1, FGFR3, PHLPP2, ITGA11, ITGB3, KIT, IL7R, ITGB8, BCL2, SOS1, TEK, PRKAA1, EGF, THBS1, THBS2, PIK3R1, THBS4, FLT1, CREB1, ITGA1, ITGA2, IGF1, ITGA9, EIF4E, TSC1, PRLR, ITGA8, GSK3B, IKBKG	799	345	6910	1.37872	0.959192	0.135327	13.9037
BBID	83.Growth_factors_Survival_factors_Mitogens	6	0.0016332	0.0124868	CD47, PDPK1, EIF4E, PIK3C2A, BCL2, CDK6	52	12	388	3.73077	0.605384	0.605384	12.3237
BIOCARTA	h_igf1mtorPathway:Skeletal muscle hypertrophy is regulated via AKT/mTOR pathway	8	0.0021776	0.0135807	EIF4EBP1, PDPK1, EIF4E, GSK3B, PIK3CA, IGF1, RPS6KB1, PIK3R1	225	20	1625	2.88889	0.97103	0.97103	16.3579
KEGG_PATHWAY	hsa04380:Osteoclast differentiation	25	0.006805	0.0141324	FOSL2, CREB1, RELB, PIK3CD, MITF, ITGB3, STAT1, TGFB1, STAT2, IFNAR2, CYLD, TNFRSF11A, CAMK4, GAB2, MAPK13, PLCG2, IKBKG, PPP3CC, PIK3CA, MAPK8, FCGR2A, TRAF6, AKT3, PIK3R1, MAP2K6	799	131	6910	1.65044	0.98219	0.160653	17.1805
KEGG_PATHWAY	hsa05414:Dilated cardiomyopathy	18	0.0048996	0.0142057	CACNG8, ITGA11, ITGA1, IGF1, ITGA2, CACNG3, CACNB3, CACNB4, ITGB3, TGFB1, TPM3, ITGA9, ITGB8, DMD, ITGA8, SGCD, PRKACB, CACNA1C	799	84	6910	1.85321	0.982561	0.155247	17.262
KEGG_PATHWAY	hsa04066:HIF-1 signaling pathway	20	0.005444	0.0154788	EGFR, PDK1, LTBR, FLT1, PIK3CD, IGF1, TLR4, RPS6KB1, ARNT, EIF4EBP1, HIF1A, EIF4E, BCL2, PLCG2, TEK, PIK3CA, EGF, INSR, AKT3, PIK3R1	799	98	6910	1.76496	0.987902	0.161877	18.6659
BIOCARTA	h_mtorPathway:mTOR Signaling Pathway	9	0.0024498	0.019305	EIF4G2, EIF4EBP1, EIF3A, PDPK1, EIF4E, TSC1, PIK3CA, RPS6KB1, PIK3R1	225	26	1625	2.5	0.993584	0.919898	22.4814
KEGG_PATHWAY	hsa05217:Basal cell carcinoma	13	0.0035386	0.0208544	FZD8, FZD1, LEF1, FZD3, FZD4, DVL1, WNT2B, GSK3B, PTCH1, HHIP, WNT9A, AXIN2, WNT8B	799	55	6910	2.04415	0.997431	0.204983	24.3549
BIOCARTA	h_dicerPathway:Dicer Pathway	4	0.0010888	0.0208867	DICER1, AGO1, AGO3, AGO4	225	5	1625	5.77778	0.995776	0.838349	24.0988
KEGG_PATHWAY	hsa05210:Colorectal cancer	14	0.0038108	0.0227026	GSK3B, BCL2, PIK3CD, CYCS, SMAD4, SMAD3, LEF1, PIK3CA, SMAD2, MAPK8, AXIN2, TGFB1, AKT3, PIK3R1	799	62	6910	1.95284	0.998495	0.213923	26.2244
KEGG_PATHWAY	hsa05223:Non-small cell lung cancer	13	0.0035386	0.0238524	EGFR, E2F3, PIK3CD, CDK6, STK4, EML4, PDPK1, SOS1, PLCG2, PIK3CA, EGF, AKT3, PIK3R1	799	56	6910	2.00764	0.998921	0.216513	27.3656
KEGG_PATHWAY	hsa05221:Acute myeloid leukemia	13	0.0035386	0.0238524	PIK3CD, RUNX1T1, LEF1, RPS6KB1, ZBTB16, KIT, EIF4EBP1, SOS1, IKBKG, PIK3CA, RUNX1, AKT3, PIK3R1	799	56	6910	2.00764	0.998921	0.216513	27.3656
BIOCARTA	H_gsk3Pathway:Inactivation of Gsk3 by AKT causes accumulation of b-catenin in Alveolar Macrophages	9	0.0024498	0.0242657	PDPK1, GSK3B, FZD1, PIK3CA, LEF1, TLR4, EIF2AK2, PIK3R1, DVL1	225	27	1625	2.40741	0.998275	0.796193	27.4502
KEGG_PATHWAY	hsa04810:Regulation of actin cytoskeleton	35	0.009527	0.0266987	FGFR3, FGF14, FGF9, WASF2, ITGA11, IQGAP3, PIP5K1C, IQGAP2, ABI2, RDX, FGF12, ITGB3, CDC42, ITGB8, SOS1, PPP1R12A, PIK3CA, EGF, FGF1, FGF2, PIK3R1, EGFR, ARHGEF7, PIK3CD, MYLK4, ITGA1, ITGA2, ITGA9, CHRM3, CHRM2, CFL2, ITGA8, WASL, CRK, MYLK	799	211	6910	1.43455	0.999528	0.23209	30.121
KEGG_PATHWAY	hsa04520:Adherens junction	15	0.004083	0.030361	PTPRJ, EGFR, NLK, WASF2, SMAD4, LEF1, SMAD3, CDH1, SMAD2, CTNNA1, CTNNA3, CDC42, WASL, SSX2IP, INSR	799	71	6910	1.82711	0.999838	0.252367	33.5243
KEGG_PATHWAY	hsa00562:Inositol phosphate metabolism	15	0.004083	0.030361	CDIPT, PIK3C2A, SYNJ1, PIK3CD, PIP5K1C, PI4K2B, OCRL, MTMR2, MTMR3, PLCG2, PI4K2A, PIK3C3, PIK3CA, INPP4A, IPMK	799	71	6910	1.82711	0.999838	0.252367	33.5243
KEGG_PATHWAY	hsa04150:mTOR signaling pathway	13	0.0035386	0.0307788	PDPK1, EIF4EBP1, EIF4E, TSC1, PIK3CD, IGF1, PIK3CA, PRKAA1, RPS6KB1, RRAGD, AKT3, PIK3R1, DDIT4	799	58	6910	1.93841	0.999856	0.248283	33.9027
BIOCARTA	h_ps1Pathway:Presenilin action in Notch and Wnt signaling	6	0.0016332	0.0331947	PSEN1, BTRC, GSK3B, FZD1, RBPJ, DVL1	225	14	1625	3.09524	0.99984	0.825995	35.6601
BIOCARTA	h_ranklPathway:Bone Remodelling	6	0.0016332	0.0331947	IFNAR2, TNFRSF11A, FOSL2, MAPK8, EIF2AK2, TRAF6	225	14	1625	3.09524	0.99984	0.825995	35.6601
KEGG_PATHWAY	hsa04514:Cell adhesion molecules (CAMs)	25	0.006805	0.0346744	PVR, CLDN16, MPZL1, OCLN, CLDN19, CD8A, CADM1, NRXN3, NFASC, CDH1, NEO1, CDH2, NRXN1, CLDN11, SDC4, CDH4, ALCAM, ITGA9, ITGB8, ITGA8, HLA-DPB1, CD226, NEGR1, SPN, CD28	799	142	6910	1.52259	0.999954	0.268088	37.3359
KEGG_PATHWAY	hsa04921:Oxytocin signaling pathway	27	0.0073494	0.0386083	MEF2C, GNAI3, OXTR, CACNB3, CACNB4, KCNJ2, CAMKK2, PPP1R12A, EEF2K, GUCY1A2, GUCY1A3, PIK3CA, PPP3CC, PRKAA1, PRKACB, PIK3R1, EGFR, CACNG8, PIK3CD, MYLK4, CACNG3, CD38, KCNJ6, CAMK4, GNAQ, CACNA1C, MYLK	799	158	6910	1.47788	0.999986	0.286559	40.6349
KEGG_PATHWAY	hsa04015:Rap1 signaling pathway	34	0.0092548	0.0393886	GNAI3, FGFR3, FGF14, FGF9, LPAR3, CDH1, ITGB3, FGF12, KIT, CDC42, GRIN2B, TEK, RAPGEF6, PIK3CA, RAPGEF5, EGF, FGF1, THBS1, INSR, FGF2, AKT3, PIK3R1, MAP2K6, EGFR, PARD6B, MAGI3, FLT1, PIK3CD, IGF1, DOCK4, GNAQ, MAPK13, RAP1A, CRK	799	210	6910	1.4002	0.999988	0.284293	41.27
BIOCARTA	h_p38mapkPathway:p38 MAPK Signaling Pathway	11	0.0029942	0.039392	RPS6KA5, MEF2C, CDC42, MEF2D, MAP3K9, CREB1, MAP3K1, MAPKAPK5, STAT1, TGFB1, MAP2K6	225	40	1625	1.98611	0.99997	0.823568	40.8442
KEGG_PATHWAY	hsa04120:Ubiquitin mediated proteolysis	24	0.0065328	0.0407375	ANAPC1, UBE2Z, BTRC, UBE2G1, CBL, UBE2J1, HERC3, UBE2QL1, PARK2, SKP1, CDC27, CUL3, UBE2E3, UBE2D3, MGRN1, NEDD4, UBE2K, UBR5, MAP3K1, RHOBTB2, MDM2, UBE2W, NEDD4L, TRAF6	799	137	6910	1.51503	0.999992	0.285584	42.3528
KEGG_PATHWAY	hsa05166:HTLV-I infection	40	0.010888	0.0412309	E2F3, IL15, TGFB1, CDKN2B, ELK4, POLE3, CDKN2C, MAP3K1, PPP3CC, PIK3CA, HLA-DPB1, PRKACB, MYB, TCF3, TBPL1, AKT3, PIK3R1, WNT8B, ANAPC1, FZD8, LTBR, CREB1, RELB, PIK3CD, SMAD4, FZD1, SMAD3, FZD3, SMAD2, CDC27, FZD4, ATM, DVL1, WNT2B, MAD2L1, CCND2, ETS1, GSK3B, IKBKG, WNT9A	799	256	6910	1.3513	0.999993	0.281789	42.7443
KEGG_PATHWAY	hsa05215:Prostate cancer	17	0.0046274	0.0427728	EGFR, AR, E2F3, CREB1, PIK3CD, IGF1, LEF1, PDPK1, GSK3B, SOS1, BCL2, IKBKG, MDM2, PIK3CA, EGF, AKT3, PIK3R1	799	88	6910	1.6707	0.999996	0.284202	43.9518
KEGG_PATHWAY	hsa00564:Glycerophospholipid metabolism	18	0.0048996	0.04293	GPD2, CDIPT, LYPLA1, DGKH, DGKI, LPCAT2, LPIN2, CDS2, DGKG, PLA2G12A, ETNK1, MBOAT2, LCLAT1, PCYT1B, AGPAT4, PTDSS1, GPAM, AGPAT3	799	95	6910	1.63863	0.999996	0.278759	44.0736
BIOCARTA	h_rarrxrPathway:Nuclear receptors coordinate the activities of chromatin remodeling complexes and coactivators to facilitate initiation of transcription in carcinoma cells	6	0.0016332	0.0443608	GTF2E1, NCOA1, NCOA2, NCOA3, GTF2A1, GTF2F1	225	15	1625	2.88889	0.999992	0.813415	44.719
KEGG_PATHWAY	hsa04510:Focal adhesion	33	0.0089826	0.0481377	ITGA11, ITGB3, CDC42, PDPK1, ARHGAP5, ITGB8, BCL2, SOS1, PPP1R12A, PIK3CA, EGF, SHC3, THBS1, THBS2, AKT3, PIK3R1, THBS4, EGFR, FLT1, PIK3CD, MYLK4, ITGA1, IGF1, ITGA2, ITGA9, CCND2, ITGA8, GSK3B, RAP1A, MAPK8, COL1A1, CRK, MYLK	799	206	6910	1.38541	0.999999	0.300923	47.9724
KEGG_PATHWAY	hsa05145:Toxoplasmosis	21	0.0057162	0.0493938	CIITA, GNAI3, CYCS, PIK3CD, TLR4, HSPA1B, STAT1, TGFB1, PPIF, PDPK1, MAPK13, BCL2, IKBKG, HSPA6, PIK3CA, MAPK8, HLA-DPB1, TRAF6, MAP2K6, AKT3, PIK3R1	799	118	6910	1.53911	0.999999	0.301198	48.8744
KEGG_PATHWAY	hsa05160:Hepatitis C	23	0.0062606	0.0513619	CLDN16, EGFR, MAVS, PPARA, OCLN, CLDN19, PIK3CD, CLDN11, STAT1, STAT2, IFNAR2, PDPK1, MAPK13, GSK3B, SOS1, IKBKG, PIK3CA, MAPK8, EIF2AK2, EGF, TRAF6, AKT3, PIK3R1	799	133	6910	1.49557	1	0.305075	50.2586
BIOCARTA	h_egfr_smrtePathway:Map Kinase Inactivation of SMRT Corepressor	5	0.001361	0.0527152	EGFR, THRB, MAP3K1, ZBTB16, EGF	225	11	1625	3.28283	0.999999	0.826796	50.7098
BIOCARTA	h_eifPathway:Eukaryotic protein translation	6	0.0016332	0.0575161	EIF4G2, EIF3A, EIF4E, EIF5, EEF2K, EIF1	225	16	1625	2.70833	1	0.818172	53.8751
BIOCARTA	h_melanocytePathway:Melanocyte Development and Pigmentation Pathway	4	0.0010888	0.0591702	BCL2, CREB1, MITF, KIT	225	7	1625	4.12698	1	0.793967	54.9215
KEGG_PATHWAY	hsa04915:Estrogen signaling pathway	18	0.0048996	0.0598957	EGFR, GNAI3, CREB1, PIK3CD, ESR1, HSPA1B, ESR2, GRM1, KCNJ6, SP1, GNAQ, SOS1, HSPA6, PIK3CA, PRKACB, SHC3, AKT3, PIK3R1	799	99	6910	1.57242	1	0.340435	55.8693
KEGG_PATHWAY	hsa00062:Fatty acid elongation	7	0.0019054	0.0604913	ACAA2, ELOVL5, ELOVL4, ELOVL2, ACOT2, ECHS1, ELOVL6	799	25	6910	2.42153	1	0.336792	56.2382
KEGG_PATHWAY	hsa00561:Glycerolipid metabolism	12	0.0032664	0.0652439	DGKG, LIPG, MBOAT2, LCLAT1, MGLL, DGKH, DGKI, LPIN2, AGPAT4, AGPAT3, GPAM, PNLIPRP3	799	58	6910	1.78931	1	0.352057	59.081
KEGG_PATHWAY	hsa04152:AMPK signaling pathway	21	0.0057162	0.0659519	CREB1, PFKFB2, PIK3CD, ACACA, IGF1, RPS6KB1, CAMKK2, PDPK1, G6PC, EIF4EBP1, HNF4A, TSC1, EEF2K, RAB14, PIK3CA, PRKAA1, SCD5, TBC1D1, INSR, AKT3, PIK3R1	799	122	6910	1.48864	1	0.348888	59.4895
KEGG_PATHWAY	hsa05214:Glioma	13	0.0035386	0.0662247	EGFR, E2F3, PIK3CD, IGF1, CDK6, SOS1, PLCG2, MDM2, PIK3CA, SHC3, EGF, PIK3R1, AKT3	799	65	6910	1.72966	1	0.343967	59.646
BIOCARTA	h_egfPathway:EGF Signaling Pathway	8	0.0021776	0.0669157	EGFR, SOS1, MAP3K1, PIK3CA, MAPK8, EGF, STAT1, PIK3R1	225	27	1625	2.13992	1	0.804218	59.5359
KEGG_PATHWAY	hsa04723:Retrograde endocannabinoid signaling	18	0.0048996	0.0699075	GABRG2, GABRA2, GNAI3, GABRA4, GABRB2, GABRB1, GRM1, NAPEPLD, SLC17A6, KCNJ6, GNAQ, GRIA2, MAPK13, MGLL, GNG2, MAPK8, PRKACB, CACNA1C	799	101	6910	1.54128	1	0.353621	61.7037
KEGG_PATHWAY	hsa04910:Insulin signaling pathway	23	0.0062606	0.0717181	CBL, PIK3CD, ACACA, SOCS4, RPS6KB1, PRKAR2A, PDPK1, EIF4EBP1, G6PC, EIF4E, TSC1, GSK3B, SOS1, PIK3CA, MAPK8, PRKAA1, PRKACB, SHC3, INSR, CRK, PIK3R1, AKT3, PYGB	799	138	6910	1.44139	1	0.355169	62.6793
KEGG_PATHWAY	hsa05202:Transcriptional misregulation in cancer	27	0.0073494	0.0721369	CCNT2, SLC45A3, MEF2C, KMT2A, PAX5, ZBTB16, MEIS1, REL, CDKN2C, ELK4, RUNX1, TCF3, CDK14, MLLT3, FLT1, RUNX1T1, SPINT1, IGF1, AFF1, ATM, SP1, CCND2, BMP2K, MDM2, PBX1, NCOR1, KLF3	799	168	6910	1.38991	1	0.351062	62.9017
BIOCARTA	h_hSWI-SNFpathway:Chromatin Remodeling by hSWI/SNF ATP-dependent Complexes	6	0.0016332	0.072669	GTF2E1, GTF2A1, GTF2F1, SMARCD1, ARID1A, NR3C1	225	17	1625	2.54902	1	0.803747	62.6767
BIOCARTA	h_hcmvPathway:Human Cytomegalovirus and Map Kinase Pathways	6	0.0016332	0.072669	SP1, CREB1, MAP3K1, PIK3CA, PIK3R1, MAP2K6	225	17	1625	2.54902	1	0.803747	62.6767
KEGG_PATHWAY	hsa04713:Circadian entrainment	17	0.0046274	0.0766798	NOS1, GNAI3, CREB1, CACNA1I, PRKG1, RPS6KA5, KCNJ6, GRIN2B, GNAQ, GRIA2, GUCY1A2, PER2, GUCY1A3, PER1, GNG2, PRKACB, CACNA1C	799	95	6910	1.54759	1	0.363359	65.2365
KEGG_PATHWAY	hsa04320:Dorso-ventral axis formation	7	0.0019054	0.0831205	EGFR, NOTCH2, ETS1, CPEB3, SOS1, CPEB4, PIWIL1	799	27	6910	2.24215	1	0.382168	68.3145
KEGG_PATHWAY	hsa04340:Hedgehog signaling pathway	7	0.0019054	0.0831205	CSNK1D, CSNK1G1, BTRC, GSK3B, PTCH1, HHIP, PRKACB	799	27	6910	2.24215	1	0.382168	68.3145
BIOCARTA	h_cblPathway:CBL mediated ligand-induced downregulation of EGF receptors	5	0.001361	0.0915991	EGFR, SH3GLB1, CBL, SH3KBP1, EGF	225	13	1625	2.77778	1	0.852511	71.4917
BIOCARTA	h_hdacPathway:Control of skeletal myogenesis by HDAC & calcium/calmodulin-dependent kinase (CaMK)	8	0.0021776	0.092714	MEF2C, MEF2D, PPP3CC, PIK3CA, IGF1, INSR, PIK3R1, MAP2K6	225	29	1625	1.99234	1	0.834702	71.9455

## Sheet: Pathways_NT2_clusterB2a
Category	Term	Count	%	PValue	Genes	List Total	Pop Hits	Pop Total	Fold Enrichment	Bonferroni	Benjamini	FDR
KEGG_PATHWAY	hsa04921:Oxytocin signaling pathway	15	0.0112176	0.00427993	MEF2C, EGFR, KCNJ6, CAMK4, PRKAB2, EEF2K, GUCY1A2, GUCY1A3, PIK3CA, NPR1, OXTR, ELK1, PRKAA2, MYLK, PRKCB	278	158	6910	2.35976	0.660696	0.660696	5.42619
KEGG_PATHWAY	hsa04068:FoxO signaling pathway	12	0.00897404	0.0183509	EGFR, G6PC, ATG12, SGK3, CCND2, PRKAB2, SETD7, PIK3CA, PRKAA2, C8ORF44-SGK3, PTEN, BCL2L11	278	134	6910	2.22592	0.990603	0.903063	21.4089
BIOCARTA	h_dicerPathway:Dicer Pathway	3	0.00224351	0.0260557	AGO2, AGO3, AGO4	89	5	1625	10.9551	0.993543	0.993543	27.9936
KEGG_PATHWAY	hsa04150:mTOR signaling pathway	7	0.00523486	0.0277611	EIF4E, ULK1, PIK3CA, PRKAA2, RRAGD, PTEN, PRKCB	278	58	6910	2.99988	0.999171	0.906042	30.6637
KEGG_PATHWAY	hsa00770:Pantothenate and CoA biosynthesis	4	0.00299135	0.0332807	BCAT1, PANK2, PANK3, PANK1	278	18	6910	5.52358	0.999802	0.881444	35.6129
KEGG_PATHWAY	hsa04713:Circadian entrainment	9	0.00673053	0.0361459	KCNJ6, GRIN2B, GRIA1, CREB1, GUCY1A2, GRIN2A, GUCY1A3, GNG11, PRKCB	278	95	6910	2.35479	0.999906	0.843624	38.0515
BIOCARTA	h_tollPathway:Toll-Like Receptor Pathway	6	0.00448702	0.0507225	TIRAP, ELK1, TLR4, EIF2AK2, TRAF6, MAP2K6	89	38	1625	2.88291	0.999952	0.993065	47.666
KEGG_PATHWAY	hsa04064:NF-kappa B signaling pathway	8	0.0059827	0.0592173	TRAF1, BCL10, IL1R1, XIAP, TIRAP, TNFRSF13C, TLR4, TRAF6	278	87	6910	2.28562	1	0.922989	54.7968
KEGG_PATHWAY	hsa04151:PI3K-Akt signaling pathway	21	0.0157046	0.0597587	EGFR, YWHAZ, SGK3, CREB1, GNG11, TLR4, CDK6, C8ORF44-SGK3, PTEN, BCL2L11, IFNAR2, G6PC, EIF4E, CHRM2, CCND2, TNR, ITGB6, PIK3CA, PIK3AP1, PRKAA2, FGF2	278	345	6910	1.51298	1	0.891203	55.134
KEGG_PATHWAY	hsa00270:Cysteine and methionine metabolism	5	0.00373918	0.0641703	ADI1, DNMT3A, CTH, MAT2B, AMD1	278	38	6910	3.27054	1	0.876206	57.7963
KEGG_PATHWAY	hsa05218:Melanoma	7	0.00523486	0.0642288	EGFR, E2F3, PIK3CA, CDH1, CDK6, PTEN, FGF2	278	71	6910	2.4506	1	0.844134	57.8307
KEGG_PATHWAY	hsa04140:Regulation of autophagy	5	0.00373918	0.0693517	ATG12, ULK1, ATG14, PIK3C3, PRKAA2	278	39	6910	3.18668	1	0.836545	60.7367
KEGG_PATHWAY	hsa05033:Nicotine addiction	5	0.00373918	0.0747419	GABRA2, GRIN2B, GRIA1, GABRB1, GRIN2A	278	40	6910	3.10701	1	0.8313	63.5939
BIOCARTA	h_Lis1Pathway:Lissencephaly gene (LIS1) in neuronal migration and development	4	0.00299135	0.0793466	LRP8, PAFAH1B1, DCTN6, DCX	89	19	1625	3.84388	1	0.994822	64.2417
BIOCARTA	h_alternativePathway:Alternative Complement Pathway	3	0.00224351	0.0814573	C8A, C3, CFD	89	9	1625	6.08614	1	0.982702	65.2482
KEGG_PATHWAY	hsa00561:Glycerolipid metabolism	6	0.00448702	0.081752	MBOAT2, DGKH, DGKI, AGPAT4, LPIN1, AGPAT3	278	58	6910	2.57132	1	0.833214	67.023
KEGG_PATHWAY	hsa05162:Measles	10	0.00747837	0.08559	IFNAR2, TNFRSF10B, HSPA2, CCND2, PIK3CA, TLR4, CDK6, EIF2AK2, TRAF6, CD28	278	133	6910	1.86888	1	0.823505	68.7715
KEGG_PATHWAY	hsa00564:Glycerophospholipid metabolism	8	0.0059827	0.086008	PLA2G12A, MBOAT2, LYPLA1, DGKH, DGKI, AGPAT4, LPIN1, AGPAT3	278	95	6910	2.09315	1	0.801864	68.9567
KEGG_PATHWAY	hsa00230:Purine metabolism	12	0.00897404	0.095345	POLR3G, PDE6A, PDE7B, NT5C2, AK3, GUCY1A2, POLR1A, PDE3B, GUCY1A3, NPR1, ENTPD4, PNP	278	176	6910	1.69474	1	0.814256	72.8379
KEGG_PATHWAY	hsa04070:Phosphatidylinositol signaling system	8	0.0059827	0.0975823	IMPA2, PIK3C3, PIKFYVE, PIK3CA, DGKH, DGKI, PTEN, PRKCB	278	98	6910	2.02907	1	0.801542	73.6988

## Sheet: Pathways_NT2_clusterB2b
Category	Term	Count	%	PValue	Genes	List Total	Pop Hits	Pop Total	Fold Enrichment	Bonferroni	Benjamini	FDR
KEGG_PATHWAY	hsa04068:FoxO signaling pathway	33	0.00932116	1.62748e-05	ATG12, BNIP3, FOXO3, IL7R, PTEN, IGF1R, S1PR1, SOS1, PIK3CA, BCL6, PRKAA2, INSR, AKT3, AKT2, IRS4, SGK3, PRKAB2, TGFBR2, SMAD3, SMAD2, MAPK10, C8ORF44-SGK3, STAT3, BCL2L11, SOD2, MAPK1, CCND2, MAPK14, GADD45G, SETD7, MDM2, MAPK9, KLF2	765	134	6910	2.22447	0.00461141	0.00461141	0.021564
KEGG_PATHWAY	hsa04350:TGF-beta signaling pathway	20	0.00564919	0.00167825	E2F5, GDF6, TGFBR2, SMAD5, BMPR2, SMAD3, SMAD2, ACVR1C, INHBB, ACVR1B, MAPK1, INHBA, ACVR2B, ZFYVE9, PPP2CA, TGIF1, BMPR1B, THBS1, BMP8B, BMPR1A	765	84	6910	2.15064	0.379372	0.2122	2.20118
KEGG_PATHWAY	hsa04550:Signaling pathways regulating pluripotency of stem cells	28	0.00790887	0.00260022	FGFR1, ONECUT1, BMPR2, PAX6, REST, ACVR1C, IGF1R, ACVR1B, PIK3CA, AKT3, APC, AKT2, SMAD5, SMAD3, SMAD2, FZD3, FZD5, FZD4, STAT3, WNT2B, INHBB, INHBA, MAPK1, ACVR2B, RIF1, MAPK14, BMPR1B, BMPR1A	765	140	6910	1.80654	0.522612	0.218449	3.39128
KEGG_PATHWAY	hsa05205:Proteoglycans in cancer	36	0.0101685	0.00371087	FGFR1, ERBB4, ERBB3, PPP1R12B, ELK1, TLR4, RDX, TIMP3, PDCD4, SDC2, IGF1R, CD44, TIAM1, SOS1, CAMK2D, PIK3CA, FAS, THBS1, FRS2, AKT3, AKT2, ROCK2, ESR1, ITGA2, FZD3, FZD5, FZD4, STAT3, PRKCB, WNT2B, EIF4B, MAPK1, PLCE1, HIF1A, MAPK14, MDM2	765	200	6910	1.62588	0.652103	0.231997	4.80715
KEGG_PATHWAY	hsa04917:Prolactin signaling pathway	17	0.00480181	0.00394107	SOCS2, ESR1, SOCS7, SOCS4, MAPK10, FOXO3, STAT3, MAPK1, TNFRSF11A, CCND2, SLC2A2, MAPK14, SOS1, MAPK9, PIK3CA, AKT3, AKT2	765	71	6910	2.16275	0.674201	0.200921	5.09819
KEGG_PATHWAY	hsa04022:cGMP-PKG signaling pathway	30	0.00847379	0.00803685	SLC8A3, MEF2C, MEF2A, ADCY2, PDE3B, PPP3R2, BDKRB2, PRKG1, KCNMB1, EDNRB, ATP2B4, GUCY1A2, CREB3L2, GUCY1A3, PIK3CA, ADRA2B, NFATC2, INSR, AKT3, AKT2, IRS4, SLC8A1, ROCK2, MYLK3, MYLK4, PDE3A, CREB5, ATP1A2, PRKCE, MAPK1	765	166	6910	1.63241	0.898904	0.317469	10.141
KEGG_PATHWAY	hsa04010:MAPK signaling pathway	42	0.0118633	0.00826579	MEF2C, FGFR1, IL1R1, FGF7, FGF9, MAPKAPK5, MAP4K2, MKNK2, PPP3R2, FGF10, ELK1, MAP3K7, MAP3K2, ELK4, SOS1, MAPT, FAS, TRAF6, RAPGEF2, AKT3, MAP2K6, AKT2, CACNA2D1, LAMTOR3, CACNG8, TAOK1, TGFBR2, MAPK10, PRKCB, RPS6KA5, RPS6KA6, PPP5D1, MAPK1, RPS6KA3, ARRB1, MAPK14, NTRK2, GADD45G, MAPK9, CACNA1E, CRK, DUSP6	765	255	6910	1.48774	0.905319	0.285912	10.4155
KEGG_PATHWAY	hsa04914:Progesterone-mediated oocyte maturation	18	0.00508427	0.0133071	ADCY2, CPEB2, CPEB3, CPEB4, PDE3B, CPEB1, MAPK10, CDC27, RPS6KA6, MAPK1, IGF1R, RPS6KA3, MAD2L1, MAPK14, PIK3CA, MAPK9, AKT3, AKT2	765	87	6910	1.86883	0.977732	0.378472	16.2656
BIOCARTA	h_dicerPathway:Dicer Pathway	4	0.00112984	0.01698	AGO1, AGO2, AGO3, AGO4	209	5	1625	6.2201	0.987093	0.987093	19.9914
KEGG_PATHWAY	hsa04722:Neurotrophin signaling pathway	22	0.00621411	0.021597	MAPK10, FOXO3, TP73, RPS6KA5, RPS6KA6, MAPK1, RPS6KA3, CAMK4, PSEN1, PRDM4, SOS1, MAPK14, NTRK2, CAMK2D, SORT1, MAPK9, PIK3CA, TRAF6, FRS2, CRK, AKT3, AKT2	765	120	6910	1.65599	0.997972	0.497908	25.123
KEGG_PATHWAY	hsa04150:mTOR signaling pathway	13	0.00367197	0.0227247	RRAGD, PTEN, PRKCB, EIF4B, RPS6KA6, MAPK1, RPS6KA3, ULK1, ULK3, PIK3CA, PRKAA2, AKT3, AKT2	765	58	6910	2.02457	0.998538	0.479428	26.2586
KEGG_PATHWAY	hsa04931:Insulin resistance	20	0.00564919	0.0265912	PPARA, PRKAB2, CREB5, MAPK10, PRKCE, PTEN, PPARGC1B, STAT3, RPS6KA6, RPS6KA3, SLC2A2, GFPT1, CREB3L2, MAPK9, PIK3CA, OGT, PRKAA2, INSR, AKT3, AKT2	765	108	6910	1.67272	0.999526	0.501339	30.0324
KEGG_PATHWAY	hsa05231:Choline metabolism in cancer	19	0.00536673	0.0269861	SLC44A1, WASF3, LYPLA1, DGKH, DGKI, MAPK10, GPCPD1, PRKCB, MAPK1, HIF1A, DGKB, DGKE, SOS1, SLC22A3, PIK3CA, MAPK9, PCYT1B, AKT3, AKT2	765	101	6910	1.69922	0.999578	0.47662	30.4076
KEGG_PATHWAY	hsa04012:ErbB signaling pathway	17	0.00480181	0.0274218	ERBB4, ERBB3, ELK1, MAPK10, PRKCB, MAPK1, PAK4, NCK1, SOS1, CAMK2D, TGFA, PIK3CA, MAPK9, ABL2, CRK, AKT3, AKT2	765	87	6910	1.76501	0.999628	0.455249	30.8193
KEGG_PATHWAY	hsa04930:Type II diabetes mellitus	11	0.00310705	0.0343251	IRS4, MAPK1, SOCS2, SLC2A2, PIK3CA, MAPK9, CACNA1E, SOCS4, MAPK10, PRKCE, INSR	765	48	6910	2.06999	0.999951	0.507638	37.0508
KEGG_PATHWAY	hsa00510:N-Glycan biosynthesis	11	0.00310705	0.0390252	MAN2A2, MGAT4A, ST6GAL1, STT3A, TUSC3, ST6GAL2, ALG1, DPM1, MGAT5, ALG9, ALG14	765	49	6910	2.02774	0.999988	0.529369	40.9919
BIOCARTA	h_tollPathway:Toll-Like Receptor Pathway	10	0.0028246	0.044942	MAP3K7, PPARA, MAPK14, TIRAP, TLR3, ELK1, TLR4, EIF2AK2, TRAF6, MAP2K6	209	38	1625	2.04608	0.999992	0.997091	45.0561
BIOCARTA	h_crebPathway:Transcription factor CREB and its extracellular signals	8	0.00225968	0.0476124	RPS6KA5, MAPK1, PRKAR2A, MAPK14, SOS1, CAMK2D, PIK3CA, PRKCB	209	27	1625	2.30374	0.999996	0.983922	47.0236
KEGG_PATHWAY	hsa00512:Mucin type O-Glycan biosynthesis	8	0.00225968	0.0485403	ST3GAL1, GCNT4, GALNT1, GALNT10, POC1B-GALNT4, GALNT4, GALNT15, C1GALT1	765	31	6910	2.33101	0.999999	0.586543	48.2816
BIOCARTA	h_erbb4Pathway:g-Secretase mediated ErbB4 Signaling Pathway	4	0.00112984	0.0488666	ERBB4, PSEN1, ADAM17, PRKCB	209	7	1625	4.44293	0.999997	0.958473	47.925
KEGG_PATHWAY	hsa04723:Retrograde endocannabinoid signaling	18	0.00508427	0.0500838	GABRG1, GABRE, GABRA2, GABRA1, ADCY2, GABRB1, GNG11, MAPK10, PRKCB, GRM5, MAPK1, KCNJ6, GRIA2, MAPK14, MGLL, MAPK9, GNB4, GABRQ	765	101	6910	1.60978	1	0.576149	49.3825
KEGG_PATHWAY	hsa00561:Glycerolipid metabolism	12	0.00338951	0.0503744	DGKB, DGKE, LIPG, MBOAT2, LCLAT1, MGLL, DGKH, DGKI, AGPAT4, PNPLA3, AGPAT3, ALDH3A2	765	58	6910	1.86883	1	0.557588	49.5872
KEGG_PATHWAY	hsa00564:Glycerophospholipid metabolism	17	0.00480181	0.055895	PLA2G16, LYPLA1, DGKH, DGKI, GPCPD1, LPCAT2, GPD1L, DGKB, DGKE, PLA2G12A, ETNK1, MBOAT2, LCLAT1, PLA2G2C, PCYT1B, AGPAT4, AGPAT3	765	95	6910	1.61637	1	0.576729	53.3355
KEGG_PATHWAY	hsa04713:Circadian entrainment	17	0.00480181	0.055895	NOS1, ADCY2, NOS1AP, ADCYAP1R1, GRIN2A, GNG11, PRKG1, PRKCB, RPS6KA5, MAPK1, KCNJ6, GRIN2B, GRIA2, CAMK2D, GUCY1A2, GUCY1A3, GNB4	765	95	6910	1.61637	1	0.576729	53.3355
BIOCARTA	h_ranbp2Pathway:Sumoylation by RanBP2 Regulates Transcriptional Repression	5	0.0014123	0.0562035	HDAC4, RAN, MDM2, RANGAP1, PIAS2	209	12	1625	3.23963	1	0.947055	52.9206
KEGG_PATHWAY	hsa04020:Calcium signaling pathway	28	0.00790887	0.0570756	SLC8A3, ADCY2, ERBB4, ERBB3, PHKB, PHKA1, OXTR, PPP3R2, BDKRB2, EDNRB, ATP2B4, CAMK2D, SLC8A1, NOS1, MYLK3, MYLK4, GRIN2A, PRKCB, GRM5, P2RX7, PLCE1, CAMK4, CHRM3, CHRM2, CACNA1E, PTAFR, HTR2A, F2R	765	179	6910	1.41293	1	0.565918	54.1028
BIOCARTA	h_p38mapkPathway:p38 MAPK Signaling Pathway	10	0.0028246	0.0601174	MAP3K7, RPS6KA5, MEF2C, MEF2A, MAPK14, MAP3K9, MAPKAPK5, ELK1, RAPGEF2, MAP2K6	209	40	1625	1.94378	1	0.927537	55.4008
BIOCARTA	h_her2Pathway:Role of ERBB2 in Signal Transduction and Oncology	7	0.00197722	0.0632265	MAPK1, ERBB4, ERBB3, SOS1, ESR1, PIK3CA, STAT3	209	23	1625	2.36634	1	0.906515	57.2845
BIOCARTA	h_hdacPathway:Control of skeletal myogenesis by HDAC & calcium/calmodulin-dependent kinase (CaMK)	8	0.00225968	0.0671127	MEF2C, IGF1R, MEF2A, MAPK14, PIK3CA, NFATC2, INSR, MAP2K6	209	29	1625	2.14486	1	0.889827	59.5355
KEGG_PATHWAY	hsa04071:Sphingolipid signaling pathway	20	0.00564919	0.0672959	BID, SPTLC2, ROCK2, SGPP2, CERS4, MAPK10, BDKRB2, PRKCE, PTEN, ASAH1, PRKCB, S1PR2, MAPK1, S1PR1, PPP2CA, MAPK14, PIK3CA, MAPK9, AKT3, AKT2	765	120	6910	1.50545	1	0.610218	60.2747
KEGG_PATHWAY	hsa05033:Nicotine addiction	9	0.00254214	0.0678703	GABRG1, GABRE, GABRA2, GABRA1, GRIN2B, GRIA2, GABRB1, GRIN2A, GABRQ	765	40	6910	2.03235	1	0.596385	60.5976
KEGG_PATHWAY	hsa04024:cAMP signaling pathway	30	0.00847379	0.0683138	PPARA, ADCY2, ADCYAP1R1, PDE3B, OXTR, ATP2B4, GRIN2B, TIAM1, CREB3L2, CAMK2D, PIK3CA, RAPGEF4, RAPGEF3, AKT3, AKT2, ROCK2, GRIN2A, PDE3A, CREB5, PDE4D, MAPK10, ATP1A2, MAPK1, SSTR2, PLCE1, CAMK4, GRIA2, CHRM2, MAPK9, F2R	765	198	6910	1.36859	1	0.582605	60.8453
KEGG_PATHWAY	hsa04510:Focal adhesion	31	0.00875625	0.0685897	TLN2, PPP1R12B, ELK1, PTEN, IGF1R, ITGB8, TNR, SOS1, PAK4, PIK3CA, THBS1, THBS2, AKT3, AKT2, COL4A4, FLT1, ROCK2, MYLK3, MYLK4, ITGA2, MYL12B, ITGA3, MAPK10, PRKCB, MAPK1, ITGA9, CCND2, MAPK9, LAMC1, CRK, PARVA	765	206	6910	1.35929	1	0.568644	60.9987
KEGG_PATHWAY	hsa04070:Phosphatidylinositol signaling system	17	0.00480181	0.07053	IMPA1, SYNJ1, DGKH, DGKI, PTEN, PRKCB, MTMR3, PLCE1, DGKB, DGKE, PI4K2A, PIK3C3, PIK3CA, INPP4B, INPP4A, IPPK, IP6K1	765	98	6910	1.56689	1	0.564334	62.0617
KEGG_PATHWAY	hsa05032:Morphine addiction	16	0.00451935	0.0731321	GABRG1, GABRE, GABRA2, ADCY2, GABRA1, GABRB1, PDE3B, GNG11, PDE3A, PDE4D, PRKCB, KCNJ6, ARRB1, PDE7A, GNB4, GABRQ	765	91	6910	1.58816	1	0.563752	63.4452
KEGG_PATHWAY	hsa05210:Colorectal cancer	12	0.00338951	0.0753885	DCC, MAPK1, MSH3, TGFBR2, SMAD3, PIK3CA, MAPK9, SMAD2, MAPK10, AKT3, AKT2, APC	765	62	6910	1.74826	1	0.561528	64.6071
KEGG_PATHWAY	hsa04141:Protein processing in endoplasmic reticulum	26	0.00734395	0.0783154	RAD23B, DERL2, TUSC3, DNAJC10, LMAN1, SEC62, SSR1, HSPH1, UBE2D3, STT3A, BAG2, HSPA5, SAR1B, SAR1A, UBE2J1, PARK2, MAPK10, MARCH6, ATF6, ATXN3, HSPA4L, MAPK9, EIF2AK2, PPP1R15A, UGGT1, SEL1L	765	169	6910	1.38964	1	0.562716	66.0632
BIOCARTA	h_erkPathway:Erk1/Erk2 Mapk Signaling pathway	8	0.00225968	0.0784305	RPS6KA5, MAPK1, IGF1R, PPP2CA, SOS1, MKNK2, ELK1, STAT3	209	30	1625	2.07337	1	0.900252	65.4828
BIOCARTA	h_mapkPathway:MAPKinase Signaling Pathway	17	0.00480181	0.0794899	MEF2C, MEF2A, MAPKAPK5, MKNK2, MAP4K2, ELK1, MAPK10, MAP3K7, RPS6KA5, MAPK1, RPS6KA3, MAP3K2, MAP3K9, MAPK14, MAPK9, RAPGEF2, MAP2K6	209	87	1625	1.51928	1	0.87801	65.996
KEGG_PATHWAY	hsa04144:Endocytosis	37	0.010451	0.0821806	CHMP3, LDLR, ERBB4, ERBB3, CAPZA2, ASAP2, ASAP1, ARFGEF2, IGF1R, SH3GLB1, ZFYVE9, RAB11A, VPS35, IQSEC3, AGAP1, TRAF6, EHD1, EHD3, EHD4, IL2RB, FLT1, KIF5A, RAB4A, VTA1, TGFBR2, PSD3, PSD4, SMAD3, SMAD2, RNF103-CHMP3, RAB11FIP4, RABEP1, ARRB1, IGF2R, RAB22A, MDM2, F2R	765	258	6910	1.29538	1	0.568205	67.9014
KEGG_PATHWAY	hsa04923:Regulation of lipolysis in adipocytes	11	0.00310705	0.08443	IRS4, PLA2G16, ADCY2, ABHD5, PDE3B, PIK3CA, MGLL, PRKG1, INSR, AKT3, AKT2	765	56	6910	1.77428	1	0.566143	68.9284
BIOCARTA	h_tgfbPathway:TGF beta signaling pathway	6	0.00169476	0.0845696	MAP3K7, ZFYVE9, TGFBR2, SMAD3, SMAD2, APC	209	19	1625	2.4553	1	0.870015	68.3604
KEGG_PATHWAY	hsa04810:Regulation of actin cytoskeleton	31	0.00875625	0.0876358	FGFR1, ENAH, FGF7, FGF9, PPP1R12B, FGF10, ABI2, RDX, BDKRB2, TIAM1, ITGB8, SOS1, PAK4, PIK3CA, APC, ARHGEF7, ROCK2, MYLK3, MYLK4, ITGA2, MYL12B, ITGA3, NCKAP1, MAPK1, ITGA9, CHRM3, CHRM2, CFL2, SCIN, CRK, F2R	765	211	6910	1.32708	1	0.568392	70.3396
KEGG_PATHWAY	hsa05212:Pancreatic cancer	12	0.00338951	0.0985384	MAPK1, TGFBR2, TGFA, SMAD3, PIK3CA, MAPK9, SMAD2, CDK6, MAPK10, AKT3, STAT3, AKT2	765	65	6910	1.66757	1	0.601749	74.7075
KEGG_PATHWAY	hsa05214:Glioma	12	0.00338951	0.0985384	MAPK1, IGF1R, SOS1, CAMK2D, TGFA, PIK3CA, MDM2, CDK6, PTEN, AKT3, PRKCB, AKT2	765	65	6910	1.66757	1	0.601749	74.7075
KEGG_PATHWAY	hsa04151:PI3K-Akt signaling pathway	47	0.0132756	0.0988449	FGFR1, YWHAZ, FGF7, PHLPP2, FGF9, FGF10, TLR4, GNG11, FOXO3, IL7R, PTEN, IGF1R, ITGB8, PPP2CA, TNR, SOS1, CREB3L2, PIK3CA, PIK3AP1, MTCP1, PRKAA2, THBS1, THBS2, INSR, AKT3, AKT2, COL4A4, IL2RB, FLT1, SGK3, PKN2, ITGA2, CREB5, ITGA3, CDK6, C8ORF44-SGK3, BRCA1, BCL2L11, EIF4B, MAPK1, ITGA9, CHRM2, CCND2, MDM2, GNB4, LAMC1, F2R	765	345	6910	1.23054	1	0.591679	74.8212

## Sheet: Pathways_H1_clusterA
Category	Term	Count	%	PValue	Genes	List Total	Pop Hits	Pop Total	Fold Enrichment	Bonferroni	Benjamini	FDR
KEGG_PATHWAY	hsa04550:Signaling pathways regulating pluripotency of stem cells	31	0.00954763	8.88711e-05	WNT5A, HNF1A, ONECUT1, IL6ST, BMPR2, PAX6, LIF, PCGF3, KRAS, SKIL, AKT3, AKT2, JARID2, PIK3CD, SMAD5, SMAD4, IGF1, FZD3, WNT2B, INHBA, NRAS, ACVR2A, MAPK1, ACVR2B, RIF1, MAPK13, MAPK14, WNT9B, ZFHX3, BMPR1A, ACVR1	723	140	6910	2.11628	0.0243178	0.0243178	0.11725
KEGG_PATHWAY	hsa04012:ErbB signaling pathway	22	0.00677574	0.000178077	EGFR, STAT5A, MAP2K4, PIK3CD, ELK1, RPS6KB1, MAPK10, PRKCB, NRAS, MAPK1, CBLB, KRAS, SOS1, PAK4, CAMK2D, ABL1, SHC3, CAMK2A, ABL2, NRG2, AKT3, AKT2	723	87	6910	2.41681	0.0481346	0.0243641	0.234813
KEGG_PATHWAY	hsa04350:TGF-beta signaling pathway	21	0.00646775	0.000307012	PPP2R1B, ROCK1, GDF7, GDF6, TGFBR1, SMAD5, BMPR2, SMAD4, RPS6KB1, SKP1, MAPK1, INHBA, ACVR2A, ACVR2B, SP1, ZFYVE9, PPP2CA, TGIF2, ACVR1, BMPR1A, BMP8A	723	84	6910	2.38935	0.0815386	0.0279536	0.404509
KEGG_PATHWAY	hsa04360:Axon guidance	27	0.00831568	0.00054728	ABLIM1, PLXNA1, PPP3R1, EPHB2, KRAS, PAK4, UNC5D, NFATC4, UNC5C, NFATC2, NFATC3, ROCK1, ROCK2, NTNG1, ARHGEF12, SLIT1, NTN1, SLIT2, EPHA3, EPHA4, NRAS, MAPK1, SEMA6D, SEMA4F, CFL2, SRGAP3, ABL1	723	127	6910	2.03189	0.140701	0.0371999	0.720023
KEGG_PATHWAY	hsa04068:FoxO signaling pathway	28	0.00862366	0.000560998	RAG1, FOXO3, CCNG2, PTEN, G6PC3, PDPK1, S1PR1, KRAS, SOS1, AGAP2, AKT3, AKT2, EGFR, TGFBR1, PIK3CD, SMAD4, IGF1, MAPK10, GRM1, IRS1, BCL2L11, SOD2, NRAS, MAPK1, MAPK13, MAPK14, SETD7, FBXO32	723	134	6910	1.99707	0.143962	0.0306098	0.73801
KEGG_PATHWAY	hsa05231:Choline metabolism in cancer	23	0.00708372	0.000595433	EGFR, PLD1, DGKQ, PIK3CD, DGKH, RPS6KB1, MAPK10, DGKI, RALGDS, PRKCB, NRAS, MAPK1, PDPK1, HIF1A, KRAS, SP1, DGKE, TSC1, SOS1, PCYT1A, PCYT1B, AKT3, AKT2	723	101	6910	2.17644	0.152093	0.0271228	0.783146
KEGG_PATHWAY	hsa05213:Endometrial cancer	15	0.00461982	0.000655122	EGFR, TCF7, PIK3CD, TP53, ELK1, FOXO3, PTEN, CTNNA3, NRAS, MAPK1, PDPK1, KRAS, SOS1, AKT3, AKT2	723	52	6910	2.75694	0.166005	0.0255992	0.861338
KEGG_PATHWAY	hsa04152:AMPK signaling pathway	26	0.00800769	0.000684865	HMGCR, PFKFB2, PPARG, RPS6KB1, FOXO3, G6PC3, MAP3K7, PDPK1, PPP2CA, SCD5, TBC1D1, PPP2R2C, AKT3, AKT2, PPP2R1B, CREB1, PIK3CD, IGF1, ELAVL1, IRS1, PPARGC1A, CPT1A, LEP, TSC1, HNF4A, RAB14	723	122	6910	2.03682	0.172853	0.0234424	0.90028
KEGG_PATHWAY	hsa04390:Hippo signaling pathway	30	0.00923964	0.000809237	WNT5A, YWHAZ, MOB1B, GDF7, BTRC, GDF6, BMPR2, WWC1, FRMD6, CRB2, PPP2CA, SERPINE1, LIMD1, YAP1, PPP2R2C, PPP2R1B, TCF7, TGFBR1, SMAD4, TEAD1, FZD3, WWTR1, CTNNA3, TP73, WNT2B, YWHAG, WNT9B, AMOT, BMPR1A, BMP8A	723	151	6910	1.89882	0.200884	0.0246087	1.06297
KEGG_PATHWAY	hsa00512:Mucin type O-Glycan biosynthesis	11	0.00338787	0.000836577	GALNT3, GALNT2, GALNT1, GALNT10, GALNT6, POC1B-GALNT4, B3GNT6, GALNT4, GALNT8, GALNT13, B4GALT5	723	31	6910	3.39134	0.206918	0.0229162	1.0987
KEGG_PATHWAY	hsa05161:Hepatitis B	29	0.00893165	0.000905638	MAVS, YWHAZ, STAT5A, TLR3, ELK1, PTEN, ATF2, MYD88, KRAS, NFATC4, FAS, NFATC2, NFATC3, AKT3, AKT2, TGFBR1, CREB1, PIK3CD, CYCS, MAP2K4, TP53, SMAD4, CDK6, MAPK10, PRKCB, IFNAR1, NRAS, MAPK1, IKBKG	723	145	6910	1.91148	0.221959	0.0225576	1.18889
KEGG_PATHWAY	hsa05220:Chronic myeloid leukemia	18	0.00554378	0.000943033	TGFBR1, STAT5A, PIK3CD, TP53, SMAD4, CDK6, NRAS, MAPK1, CBLB, KRAS, HDAC2, SOS1, IKBKG, ABL1, SHC3, RUNX1, AKT3, AKT2	723	72	6910	2.38935	0.229984	0.0215432	1.2377
KEGG_PATHWAY	hsa04320:Dorso-ventral axis formation	10	0.00307988	0.00116621	EGFR, MAPK1, ETV7, KRAS, CPEB3, SOS1, CPEB4, PIWIL2, SPIRE1, PIWIL3	723	27	6910	3.53978	0.276192	0.0245572	1.52854
KEGG_PATHWAY	hsa04664:Fc epsilon RI signaling pathway	17	0.0052358	0.00137287	VAV3, PIK3CD, MAP2K4, MAPK10, VAV2, PRKCB, NRAS, MAPK1, PDPK1, KRAS, MAPK13, MAPK14, SOS1, MAP2K6, AKT3, AKT2, SYK	723	68	6910	2.38935	0.316512	0.0268158	1.79714
KEGG_PATHWAY	hsa00564:Glycerophospholipid metabolism	21	0.00646775	0.00162051	PLD1, PLA2G16, DGKQ, LPGAT1, PLB1, DGKH, DGKI, LPIN2, CDS2, AGPAT5, DGKE, LPCAT1, PLA2G12A, MBOAT1, MBOAT2, PCYT1A, PLA2G2C, PCYT1B, PTDSS1, AGPAT4, AGPAT3	723	95	6910	2.11269	0.361891	0.0295057	2.11812
BIOCARTA	h_tollPathway:Toll-Like Receptor Pathway	13	0.00400384	0.00197401	MAP3K7, PPARA, MYD88, MAPK14, MAP2K4, IKBKG, TLR3, ELK1, EIF2AK2, TRAF6, CDPF1, TAB1, MAP2K6	211	38	1625	2.6347	0.400569	0.400569	2.54821
KEGG_PATHWAY	hsa05214:Glioma	16	0.00492781	0.00235606	EGFR, PIK3CD, TP53, IGF1, CDK6, PTEN, PRKCB, NRAS, MAPK1, KRAS, SOS1, CAMK2D, SHC3, CAMK2A, AKT3, AKT2	723	65	6910	2.35259	0.479725	0.0400148	3.06578
KEGG_PATHWAY	hsa05160:Hepatitis C	26	0.00800769	0.0024632	MAVS, PPARA, LDLR, TLR3, PDPK1, KRAS, SOS1, PPP2CA, TRAF6, PPP2R2C, AKT3, AKT2, TRAF3, PPP2R1B, EGFR, PIK3CD, TP53, MAPK10, IFNAR1, NRAS, MAPK1, MAPK13, MAPK14, RIPK1, IKBKG, EIF2AK2	723	133	6910	1.86836	0.494976	0.0393885	3.20311
KEGG_PATHWAY	hsa05205:Proteoglycans in cancer	35	0.0107796	0.00272992	WNT5A, PPP1R12B, ELK1, RPS6KB1, TIMP3, SDC2, PDPK1, KRAS, ANK2, SOS1, CAMK2D, FAS, CAMK2A, AKT3, AKT2, EGFR, ROCK1, ROCK2, PIK3CD, TP53, ITGA2, IGF1, FZD3, HGF, ARHGEF12, PRKCB, WNT2B, MAPK1, NRAS, CBLB, HIF1A, ITGA5, MAPK13, MAPK14, WNT9B	723	200	6910	1.67254	0.531032	0.0411953	3.54419
KEGG_PATHWAY	hsa04071:Sphingolipid signaling pathway	24	0.00739171	0.00278677	PPP2R1B, SGPL1, PLD1, ROCK1, SPTLC2, ROCK2, SGPP1, PIK3CD, TP53, MAPK10, PTEN, ADORA1, PRKCB, NRAS, MAPK1, PDPK1, KRAS, S1PR1, MAPK13, PPP2CA, MAPK14, PPP2R2C, AKT3, AKT2	723	120	6910	1.91148	0.53838	0.0398684	3.61676
KEGG_PATHWAY	hsa04912:GnRH signaling pathway	19	0.00585177	0.00547677	EGFR, PLD1, ADCY2, MAP2K4, ELK1, MAPK10, PRKCB, NRAS, MAPK1, KRAS, MAPK13, MAP3K2, MAPK14, SOS1, CAMK2D, CACNA1C, CACNA1D, CAMK2A, MAP2K6	723	91	6910	1.9955	0.781558	0.073241	6.99288
KEGG_PATHWAY	hsa04917:Prolactin signaling pathway	16	0.00492781	0.00575223	STAT5A, PIK3CD, MAPK10, FOXO3, CISH, NRAS, MAPK1, TNFRSF11A, KRAS, PRLR, MAPK13, MAPK14, SOS1, SHC3, AKT3, AKT2	723	71	6910	2.15378	0.797693	0.0732706	7.33236
KEGG_PATHWAY	hsa04150:mTOR signaling pathway	14	0.00431183	0.00585751	PIK3CD, IGF1, RPS6KB1, RRAGD, IRS1, PTEN, PRKCB, DDIT4, MAPK1, PDPK1, EIF4E, TSC1, AKT3, AKT2	723	58	6910	2.30696	0.803541	0.0712988	7.4618
KEGG_PATHWAY	hsa04722:Neurotrophin signaling pathway	23	0.00708372	0.00593672	PIK3CD, TP53, MAPK10, FOXO3, IRS1, TP73, RPS6KA5, NRAS, MAPK1, PDPK1, KRAS, PSEN1, MAPK13, SOS1, MAPK14, NTRK2, CAMK2D, ABL1, SHC3, TRAF6, CAMK2A, AKT3, AKT2	723	120	6910	1.83183	0.80783	0.0692009	7.55909
KEGG_PATHWAY	hsa04010:MAPK signaling pathway	40	0.0123195	0.00900774	DUSP10, PPP3R1, MKNK2, ELK1, FGF12, ATF2, MAP3K7, KRAS, RASGRP3, MAP3K2, SOS1, MAPT, DUSP16, FAS, TRAF6, NFATC3, MAP2K6, AKT3, RASA2, AKT2, EGFR, TGFBR1, MAP2K4, TP53, MAPK10, TAB1, PRKCB, CACNA2D4, RPS6KA5, NRAS, MAPK1, RASGRF2, MAPK13, MAPK14, IKBKG, NTRK2, CACNA1E, CACNA1C, CACNA1D, MAP3K12	723	255	6910	1.4992	0.918443	0.099167	11.2587
KEGG_PATHWAY	hsa04662:B cell receptor signaling pathway	15	0.00461982	0.0107725	VAV3, PIK3CD, PPP3R1, VAV2, NRAS, MAPK1, KRAS, RASGRP3, SOS1, IKBKG, NFATC2, NFATC3, AKT3, AKT2, SYK	723	69	6910	2.0777	0.950221	0.113085	13.3222
KEGG_PATHWAY	hsa05223:Non-small cell lung cancer	13	0.00400384	0.0114657	EGFR, PIK3CD, TP53, CDK6, FOXO3, PRKCB, NRAS, MAPK1, PDPK1, KRAS, SOS1, AKT3, AKT2	723	56	6910	2.21868	0.959006	0.115612	14.1205
KEGG_PATHWAY	hsa04022:cGMP-PKG signaling pathway	28	0.00862366	0.0127264	KCNMB4, ADCY2, PPP3R1, ADORA1, ATF2, EDNRA, ATP2B2, GUCY1A2, GUCY1A3, NFATC4, NFATC2, NFATC3, AKT3, AKT2, SLC8A1, ROCK1, ROCK2, CREB1, PIK3CD, PDE3A, IRS1, PPIF, MEF2D, MAPK1, RGS2, ATP2A2, CACNA1C, CACNA1D	723	166	6910	1.61209	0.971213	0.123134	15.5551
KEGG_PATHWAY	hsa04668:TNF signaling pathway	20	0.00615976	0.0128398	TRAF1, CREB1, PIK3CD, MAP2K4, MAPK10, TAB1, ATF2, MAP3K7, RPS6KA5, LIF, MAPK1, MAPK13, RIPK1, MAPK14, IKBKG, FAS, MAP2K6, AKT3, AKT2, TRAF3	723	106	6910	1.80328	0.972114	0.12001	15.6831
KEGG_PATHWAY	hsa04620:Toll-like receptor signaling pathway	20	0.00615976	0.0128398	PIK3CD, MAP2K4, TLR3, MAPK10, TLR5, TAB1, TLR8, IFNAR1, MAP3K7, MAPK1, MYD88, MAPK13, RIPK1, MAPK14, IKBKG, TRAF6, MAP2K6, AKT3, AKT2, TRAF3	723	106	6910	1.80328	0.972114	0.12001	15.6831
KEGG_PATHWAY	hsa05200:Pathways in cancer	56	0.0172473	0.0134344	ADCY2, STAT5A, PPARG, FGF12, PTEN, EDNRA, FAS, AKT3, AKT2, EGFR, AR, PTGER2, PTGER3, ROCK1, ROCK2, CYCS, PIK3CD, TP53, CDK6, ARHGEF12, CTNNA3, PRKCB, MAPK1, HIF1A, LAMC3, WNT9B, GNB4, PIAS2, WNT5A, TRAF1, XIAP, KITLG, SUFU, KRAS, RASGRP3, SOS1, RUNX1, TRAF6, TRAF3, TCF7, MSH2, TGFBR1, SMAD4, ITGA2, IGF1, ITGA3, FZD3, MAPK10, HGF, RALGDS, WNT2B, NRAS, CBLB, HDAC2, IKBKG, ABL1	723	393	6910	1.36187	0.976401	0.121194	16.351
KEGG_PATHWAY	hsa04310:Wnt signaling pathway	24	0.00739171	0.0155929	CSNK1A1, WNT5A, NKD1, TCF7, ROCK2, BTRC, VANGL2, TP53, SMAD4, PPP3R1, FZD3, MAPK10, SKP1, PRKCB, WNT2B, MAP3K7, PSEN1, WNT9B, CAMK2D, NFATC4, TBL1X, NFATC2, CAMK2A, NFATC3	723	138	6910	1.66216	0.987135	0.135072	18.735
BIOCARTA	h_crebPathway:Transcription factor CREB and its extracellular signals	9	0.00277189	0.0168395	RPS6KA5, MAPK1, PRKAR2A, MAPK14, CREB1, SOS1, CAMK2D, CAMK2A, PRKCB	211	27	1625	2.56714	0.987705	0.889118	19.8966
KEGG_PATHWAY	hsa04014:Ras signaling pathway	35	0.0107796	0.0178513	KITLG, ELK1, FGF12, RASAL2, KRAS, GRIN2B, RASGRP3, PLA2G12A, SOS1, PAK4, SHC3, AKT3, RASA2, AKT2, EGFR, PLD1, PLA2G16, PIK3CD, GRIN2A, IGF1, MAPK10, HGF, BRAP, RALGDS, PRKCB, NRAS, MAPK1, KSR2, RASGRF2, IKBKG, PLA2G2C, GNB4, ABL1, KSR1, ABL2	723	226	6910	1.48013	0.993191	0.148666	21.1618
KEGG_PATHWAY	hsa04660:T cell receptor signaling pathway	19	0.00585177	0.0194116	VAV3, PIK3CD, PPP3R1, VAV2, MAP3K7, NRAS, MAPK1, PDPK1, CBLB, KRAS, MAPK13, SOS1, MAPK14, PAK4, IKBKG, NFATC2, NFATC3, AKT3, AKT2	723	103	6910	1.76302	0.995616	0.156068	22.7991
KEGG_PATHWAY	hsa04921:Oxytocin signaling pathway	26	0.00800769	0.0221628	ADCY2, PPP1R12B, PPP3R1, ELK1, KRAS, GUCY1A2, CAMK2D, GUCY1A3, NFATC4, NFATC2, CAMK2A, NFATC3, EGFR, ROCK1, ROCK2, PIK3CD, RCAN1, PRKCB, CACNA2D4, NRAS, CD38, MAPK1, KCNJ6, RGS2, CACNA1C, CACNA1D	723	158	6910	1.57274	0.997987	0.171489	25.6099
KEGG_PATHWAY	hsa04728:Dopaminergic synapse	22	0.00677574	0.0237979	PPP2R1B, SCN1A, SLC6A3, CREB1, GRIN2A, MAPK10, PRKCB, ATF2, KCNJ6, GRIN2B, MAPK13, PPP2CA, MAPK14, CAMK2D, GNB4, CACNA1C, CACNA1D, CAMK2A, PPP2R2C, CLOCK, AKT3, AKT2	723	128	6910	1.64268	0.998734	0.178174	27.2353
BIOCARTA	h_mapkPathway:MAPKinase Signaling Pathway	19	0.00585177	0.0247577	TGFBR1, CREB1, MAP2K4, MKNK2, ELK1, RPS6KB1, MAPK10, ATF2, MAP3K7, RPS6KA5, MEF2D, MAPK1, SP1, MAPK13, MAP3K2, RIPK1, MAPK14, MAP2K6, MAP3K12	211	87	1625	1.68192	0.998486	0.885171	27.9266
KEGG_PATHWAY	hsa05210:Colorectal cancer	13	0.00400384	0.0248992	TCF7, MSH2, TGFBR1, CYCS, PIK3CD, TP53, SMAD4, MAPK10, RALGDS, MAPK1, KRAS, AKT3, AKT2	723	62	6910	2.00397	0.999074	0.180904	28.3115
BIOCARTA	h_p38mapkPathway:p38 MAPK Signaling Pathway	11	0.00338787	0.0263489	MAP3K7, RPS6KA5, MEF2D, MAPK14, TGFBR1, CREB1, RIPK1, MAP2K4, ELK1, MAP2K6, ATF2	211	40	1625	2.11789	0.999008	0.822533	29.4478
BIOCARTA	h_eif4Pathway:Regulation of eIF4e and p70 S6 Kinase	8	0.0024639	0.0271697	MAPK1, PDPK1, EIF4E, MAPK14, RPS6KB1, PTEN, IRS1, PRKCB	211	24	1625	2.56714	0.999203	0.759939	30.2208
KEGG_PATHWAY	hsa04144:Endocytosis	38	0.0117035	0.0276292	CHMP3, LDLR, CYTH1, ASAP2, SNX2, ASAP1, SNX1, CYTH3, ARFGEF2, ZFYVE9, KIAA1033, STAM, NEDD4L, AGAP1, TRAF6, EHD1, AGAP2, EHD3, EGFR, DNM3, PLD1, TGFBR1, PSD3, PSD4, LDLRAP1, RNF103-CHMP3, RAB11FIP4, CBLB, TFRC, NEDD4, IST1, IGF2R, RAB22A, ACAP2, SH3KBP1, GRK6, ARAP1, EPN2	723	258	6910	1.40768	0.999574	0.193929	30.9161
KEGG_PATHWAY	hsa05221:Acute myeloid leukemia	12	0.00369586	0.02806	MAPK1, NRAS, TCF7, KRAS, STAT5A, SOS1, PIK3CD, IKBKG, RPS6KB1, RUNX1, AKT3, AKT2	723	56	6910	2.04801	0.999623	0.191904	31.319
KEGG_PATHWAY	hsa05222:Small cell lung cancer	16	0.00492781	0.0287538	TRAF1, XIAP, CYCS, PIK3CD, TP53, ITGA2, ITGA3, CDK6, PTEN, LAMC3, IKBKG, PIAS2, TRAF6, AKT3, AKT2, TRAF3	723	85	6910	1.79904	0.999691	0.191579	31.9634
KEGG_PATHWAY	hsa04380:Osteoclast differentiation	22	0.00677574	0.0299906	FOSL2, CREB1, TGFBR1, PPARG, PIK3CD, PPP3R1, MAPK10, TAB1, IFNAR1, MAP3K7, MAPK1, TNFRSF11A, LILRA1, MAPK13, MAPK14, IKBKG, NFATC2, TRAF6, MAP2K6, AKT3, AKT2, SYK	723	131	6910	1.60506	0.999783	0.194482	33.0983
KEGG_PATHWAY	hsa05230:Central carbon metabolism in cancer	13	0.00400384	0.0312564	EGFR, PDK1, MAPK1, NRAS, KRAS, HIF1A, PIK3CD, TP53, SLC7A5, PTEN, AKT3, AKT2, SIRT3	723	64	6910	1.94135	0.999849	0.197405	34.2415
KEGG_PATHWAY	hsa05014:Amyotrophic lateral sclerosis (ALS)	11	0.00338787	0.0315526	SLC1A2, DERL1, GRIN2B, MAPK13, MAPK14, CYCS, PPP3R1, TP53, GRIN2A, CCS, MAP2K6	723	50	6910	2.10263	0.999861	0.194754	34.5064
BIOCARTA	h_ctcfPathway:CTCF: First Multivalent Nuclear Factor	8	0.0024639	0.033722	PPP2CA, TGFBR1, SMAD5, TP53, SMAD4, TGFBR3, RPS6KB1, PTEN	211	25	1625	2.46445	0.999862	0.772539	36.117
BIOCARTA	h_aMANpathway:Steps in the Glycosylation of Mammalian N-linked Oligosaccarides	6	0.00184793	0.0346235	MAN2A2, FUT9, MAN1A2, B3GALT1, ST8SIA4, FUT4	211	15	1625	3.08057	0.999891	0.728494	36.8912
KEGG_PATHWAY	hsa05212:Pancreatic cancer	13	0.00400384	0.0348383	EGFR, TGFBR1, PIK3CD, TP53, SMAD4, CDK6, MAPK10, RALGDS, MAPK1, KRAS, IKBKG, AKT3, AKT2	723	65	6910	1.91148	0.999946	0.208531	37.3797
KEGG_PATHWAY	hsa04713:Circadian entrainment	17	0.0052358	0.0361561	ADCY2, CREB1, ADCYAP1R1, GRIN2A, PRKCB, RPS6KA5, MAPK1, KCNJ6, GRIN2B, CAMK2D, GUCY1A2, PER2, GUCY1A3, GNB4, CACNA1C, CACNA1D, CAMK2A	723	95	6910	1.71027	0.999963	0.211188	38.4989
KEGG_PATHWAY	hsa00514:Other types of O-glycan biosynthesis	8	0.0024639	0.0373013	B3GAT2, B3GAT1, FUT9, ST6GAL2, GXYLT2, FUT4, GXYLT1, POFUT2	723	31	6910	2.46643	0.999973	0.212837	39.4566
KEGG_PATHWAY	hsa05169:Epstein-Barr virus infection	29	0.00893165	0.0375495	TRAF1, YWHAZ, ATF2, MAP3K7, ENTPD1, TRAF6, MAP2K6, AKT3, TBPL1, SYK, AKT2, TRAF3, POLR3G, PIK3CD, MAP2K4, TP53, POLR3A, MAPK10, TAB1, CD38, HDAC4, YWHAG, HDAC2, NEDD4, MAPK13, MAPK14, RIPK1, IKBKG, EIF2AK2	723	190	6910	1.45876	0.999975	0.209895	39.6624
KEGG_PATHWAY	hsa05215:Prostate cancer	16	0.00492781	0.0379133	EGFR, AR, TCF7, CREB1, PIK3CD, TP53, IGF1, PTEN, NRAS, MAPK1, PDPK1, KRAS, SOS1, IKBKG, AKT3, AKT2	723	88	6910	1.73771	0.999978	0.207644	39.9627
KEGG_PATHWAY	hsa05142:Chagas disease (American trypanosomiasis)	18	0.00554378	0.0405154	PPP2R1B, C3, TGFBR1, PIK3CD, MAP2K4, MAPK10, MAPK1, MYD88, MAPK13, PPP2CA, MAPK14, SERPINE1, IKBKG, FAS, TRAF6, PPP2R2C, AKT3, AKT2	723	104	6910	1.65417	0.999989	0.21632	42.0711
BIOCARTA	h_alkPathway:ALK in cardiac myocytes	10	0.00307988	0.0405599	MAP3K7, HNF1A, TGFBR1, SMAD5, BMPR2, SMAD4, TGFBR3, ACVR1, BMPR1A, ATF2	211	37	1625	2.08147	0.999978	0.738285	41.7768
KEGG_PATHWAY	hsa04115:p53 signaling pathway	13	0.00400384	0.0428587	EI24, ZMAT3, CYCS, SERPINE1, TP53, IGF1, CDK6, FAS, MDM4, SESN2, PTEN, CCNG2, TP73	723	67	6910	1.85442	0.999995	0.223367	43.9111
KEGG_PATHWAY	hsa04066:HIF-1 signaling pathway	17	0.0052358	0.0463825	PDK1, EGFR, PIK3CD, MKNK2, IGF1, RPS6KB1, IL6R, PRKCB, MAPK1, HIF1A, EIF4E, TFRC, SERPINE1, CAMK2D, CAMK2A, AKT3, AKT2	723	98	6910	1.65792	0.999998	0.235458	46.5766
KEGG_PATHWAY	hsa00601:Glycosphingolipid biosynthesis - lacto and neolacto series	7	0.00215592	0.0475416	FUT9, GCNT2, B3GNT5, B3GALT5, B3GALT1, ST3GAL6, FUT4	723	26	6910	2.57315	0.999999	0.236504	47.4274
KEGG_PATHWAY	hsa04510:Focal adhesion	30	0.00923964	0.05769	XIAP, TLN2, PPP1R12B, ELK1, ARHGAP35, PTEN, PDPK1, ITGB8, SOS1, PAK4, SHC3, THBS2, AKT3, AKT2, EGFR, VAV3, ROCK1, ROCK2, PIK3CD, ITGA1, IGF1, ITGA2, ITGA3, MAPK10, HGF, VAV2, PRKCB, MAPK1, LAMC3, ITGA5	723	206	6910	1.39185	1	0.275836	54.3597
KEGG_PATHWAY	hsa04130:SNARE interactions in vesicular transport	8	0.0024639	0.0581768	STX6, SNAP29, STX4, STX7, STX17, STX16, VAMP3, GOSR1	723	34	6910	2.2488	1	0.27333	54.67
KEGG_PATHWAY	hsa04723:Retrograde endocannabinoid signaling	17	0.0052358	0.0585041	ADCY2, ABHD6, GABRB1, MAPK10, GRM1, RIMS1, PRKCB, GABRR2, GRM5, MAPK1, DAGLA, KCNJ6, MAPK13, MAPK14, GNB4, CACNA1C, CACNA1D	723	101	6910	1.60867	1	0.270267	54.8775
KEGG_PATHWAY	hsa05218:Melanoma	13	0.00400384	0.0625623	EGFR, MAPK1, NRAS, KRAS, PIK3CD, TP53, IGF1, CDK6, HGF, FGF12, PTEN, AKT3, AKT2	723	71	6910	1.74995	1	0.282082	57.3785
KEGG_PATHWAY	hsa05145:Toxoplasmosis	19	0.00585177	0.0637063	XIAP, LDLR, CYCS, PIK3CD, MAPK10, TAB1, MAP3K7, PPIF, MAPK1, PDPK1, MYD88, LAMC3, MAPK13, MAPK14, IKBKG, TRAF6, MAP2K6, AKT3, AKT2	723	118	6910	1.5389	1	0.282171	58.0599
KEGG_PATHWAY	hsa04064:NF-kappa B signaling pathway	15	0.00461982	0.0660633	TRAF1, XIAP, TNFRSF13C, UBE2I, TRIM25, TAB1, MAP3K7, MYD88, TNFRSF11A, RIPK1, IKBKG, ERC1, TRAF6, SYK, TRAF3	723	87	6910	1.64783	1	0.286856	59.4325
BBID	108.Regulating_glucose_transport	4	0.00123195	0.0731018	PDPK1, TFRC, SOS1, IRS1	41	10	388	3.78537	0.988653	0.988653	53.1416
KEGG_PATHWAY	hsa04120:Ubiquitin mediated proteolysis	21	0.00646775	0.0763635	XIAP, UBE4A, BTRC, UBE2G1, PPIL2, UBE2F, UBE2I, UBE2QL1, SKP1, UBE2B, UBE2N, UBE2O, CBLB, RNF7, NEDD4, UBE2K, RHOBTB1, PIAS2, NEDD4L, CUL4B, TRAF6	723	137	6910	1.465	1	0.320253	64.957
BIOCARTA	h_nthiPathway:NFkB activation by Nontypeable Hemophilus influenzae	7	0.00215592	0.0785924	MAP3K7, MYD88, MAPK14, TGFBR1, SMAD4, NR3C1, MAP2K6	211	24	1625	2.24625	1	0.905158	65.6738
KEGG_PATHWAY	hsa04720:Long-term potentiation	12	0.00369586	0.078709	GRM5, MAPK1, NRAS, KRAS, GRIN2B, PPP3R1, CAMK2D, GRIN2A, CACNA1C, GRM1, CAMK2A, PRKCB	723	66	6910	1.73771	1	0.323973	66.1137
KEGG_PATHWAY	hsa05031:Amphetamine addiction	12	0.00369586	0.078709	ARC, GRIN2B, SLC6A3, CREB1, PPP3R1, CAMK2D, GRIN2A, CACNA1C, CACNA1D, CAMK2A, PRKCB, ATF2	723	66	6910	1.73771	1	0.323973	66.1137
BIOCARTA	h_keratinocytePathway:Keratinocyte Differentiation	11	0.00338787	0.0807421	EGFR, MAPK1, SP1, MAPK13, MAPK14, PPP2CA, RIPK1, MAP2K4, FAS, MAP2K6, PRKCB	211	48	1625	1.76491	1	0.887013	66.7053
KEGG_PATHWAY	hsa04910:Insulin signaling pathway	21	0.00646775	0.0809898	PIK3CD, MKNK2, ELK1, RPS6KB1, MAPK10, PPARGC1A, IRS1, G6PC3, NRAS, MAPK1, PRKAR2A, PDPK1, CBLB, PPP1R3B, KRAS, EIF4E, TSC1, SOS1, SHC3, AKT3, AKT2	723	138	6910	1.45439	1	0.327346	67.2045
KEGG_PATHWAY	hsa04070:Phosphatidylinositol signaling system	16	0.00492781	0.083221	DGKQ, IMPA1, PIK3CD, PPIP5K2, DGKH, DGKI, PTEN, PRKCB, CDS2, MTMR3, MTMR1, DGKE, ITPK1, MTMR7, IPMK, PIP4K2B	723	98	6910	1.56039	1	0.330442	68.2401
KEGG_PATHWAY	hsa01040:Biosynthesis of unsaturated fatty acids	6	0.00184793	0.0846098	FADS1, HSD17B12, ELOVL2, ACOT2, ELOVL6, SCD5	723	23	6910	2.49323	1	0.330648	68.8694
BBID	65.Integrin_affinity_modulation	3	0.000923964	0.0848741	MAPK1, NRAS, KRAS	41	5	388	5.67805	0.994662	0.926939	58.7566
BBID	104.Insulin_signaling	5	0.00153994	0.0857603	MAPK1, PDPK1, TFRC, SOS1, IRS1	41	17	388	2.78336	0.994959	0.828533	59.1537
BIOCARTA	h_calcineurinPathway:Effects of calcineurin in Keratinocyte Differentiation	6	0.00184793	0.0874124	SP1, NFATC4, MARCKS, NFATC2, NFATC3, PRKCB	211	19	1625	2.43203	1	0.88395	69.7268
BIOCARTA	h_tgfbPathway:TGF beta signaling pathway	6	0.00184793	0.0874124	MAP3K7, ZFYVE9, TGFBR1, SMAD4, SKIL, TAB1	211	19	1625	2.43203	1	0.88395	69.7268
KEGG_PATHWAY	hsa04024:cAMP signaling pathway	28	0.00862366	0.0887253	PPARA, ADCY2, ADCYAP1R1, ADORA1, EDNRA, ATP2B2, GRIN2B, CAMK2D, HCN4, CAMK2A, AKT3, AKT2, PLD1, PTGER2, VAV3, PTGER3, ROCK1, ROCK2, CREB1, PIK3CD, GRIN2A, PDE3A, MAPK10, VAV2, MAPK1, MC2R, CACNA1C, CACNA1D	723	198	6910	1.35155	1	0.339727	70.6671
KEGG_PATHWAY	hsa04151:PI3K-Akt signaling pathway	45	0.0138595	0.0905103	YWHAZ, PHLPP2, KITLG, RPS6KB1, FGF12, FOXO3, PTEN, G6PC3, ATF2, PDPK1, KRAS, ITGB8, PPP2CA, SOS1, PPP2R2C, THBS2, AKT3, SYK, AKT2, PPP2R1B, EGFR, CREB1, PIK3CD, TP53, ITGA1, IGF1, ITGA2, ITGA3, CDK6, IL6R, HGF, IRS1, BCL2L11, DDIT4, IFNAR1, MAPK1, NRAS, YWHAG, EIF4E, TSC1, PRLR, ITGA5, LAMC3, IKBKG, GNB4	723	345	6910	1.24662	1	0.341067	71.4165
KEGG_PATHWAY	hsa04931:Insulin resistance	17	0.0052358	0.0947705	PPARA, CREB1, PIK3CD, RPS6KB1, MAPK10, IRS1, PTEN, PPARGC1A, G6PC3, PPARGC1B, CPT1A, PDPK1, PPP1R3B, MLXIP, AKT3, AKT2, SLC27A4	723	108	6910	1.50441	1	0.3501	73.1343
KEGG_PATHWAY	hsa04666:Fc gamma R-mediated phagocytosis	14	0.00431183	0.095255	PLD1, VAV3, PIK3CD, ASAP2, ASAP1, RPS6KB1, VAV2, PRKCB, MAPK1, CFL2, MARCKS, AKT3, SYK, AKT2	723	84	6910	1.5929	1	0.347268	73.3235
BIOCARTA	h_ranklPathway:Bone Remodelling	5	0.00153994	0.0953778	TNFRSF11A, FOSL2, EIF2AK2, TRAF6, IFNAR1	211	14	1625	2.75051	1	0.885074	73.0026
KEGG_PATHWAY	hsa04710:Circadian rhythm	7	0.00215592	0.0978834	BTRC, CREB1, PER2, RORB, RORA, SKP1, CLOCK	723	31	6910	2.15812	1	0.351009	74.3286
KEGG_PATHWAY	hsa04370:VEGF signaling pathway	11	0.00338787	0.0991418	MAPK1, NRAS, KRAS, MAPK13, MAPK14, PIK3CD, PPP3R1, NFATC2, AKT3, PRKCB, AKT2	723	61	6910	1.72347	1	0.350566	74.7973

## Sheet: Pathways_H1_clusterB1
Category	Term	Count	%	PValue	Genes	List Total	Pop Hits	Pop Total	Fold Enrichment	Bonferroni	Benjamini	FDR
KEGG_PATHWAY	hsa05200:Pathways in cancer	85	0.0192296	1.75995e-05	FGF9, GNA11, ADCY6, GNA12, MITF, LPAR3, LPAR2, FGF12, TGFB1, CCNE2, CDC42, CDKN2B, PIK3CA, GNG2, PRKACB, HHIP, FGF1, GNG4, FGF2, AKT3, GNG7, AR, PTGER2, CTBP2, PTGER4, ROCK1, PIK3CB, RXRA, CYCS, PIK3CD, SKP2, LEF1, CTNNA1, STK4, RAD51, VEGFC, HIF1A, MDM2, PDGFRB, MAPK8, PIAS2, WNT9A, BID, WNT5A, GNAI3, FGFR3, XIAP, CDH1, KIT, ZBTB16, TPM3, ARNT, RASGRP3, BCL2, SOS1, RUNX1, TRAF6, EGF, PIK3R3, AXI…	958	393	6910	1.56005	0.00496831	0.00496831	0.0233064
KEGG_PATHWAY	hsa04014:Ras signaling pathway	54	0.0122164	5.32435e-05	RAB5C, FGF9, FGF12, CDC42, GRIN2B, GAB2, GAB1, PIK3CA, RAPGEF5, RRAS, GNG2, PDGFC, PRKACB, SHC3, GNG4, FGF1, INSR, ANGPT2, FGF2, AKT3, GNG7, PIK3CB, PIK3CD, GRIN2A, STK4, VEGFC, KSR2, RASGRF2, RAB5A, PDGFRB, MAPK8, KSR1, PLA2G2F, FGFR3, ELK1, KIT, RASAL2, RASGRP3, REL, PLA2G12A, SOS1, PIK3R3, EGF, RASA1, RASA2, FLT1, GRIN1, NF1, IGF1, PLCG2, IKBKG, RAP1A, RAP1B, ABL2	958	226	6910	1.72345	0.0149554	0.00750584	0.0704932
KEGG_PATHWAY	hsa04010:MAPK signaling pathway	57	0.0128951	0.000218466	MEF2C, FGF9, GNA12, FGF12, TGFB1, CDC42, RRAS, PRKACB, FGF1, FGF2, AKT3, CACNG8, RELB, CACNG3, STK4, RASGRF2, PDGFRB, MAPK8, IL1R1, FGFR3, MAPKAPK5, MAPKAPK3, MAP4K2, ELK1, CACNB4, HSPA1B, RASGRP3, ELK4, MAP3K2, MAP3K1, SOS1, DUSP16, HSPA6, PPP3CC, TRAF6, EGF, RASA1, RASA2, LAMTOR3, TAOK1, NLK, NF1, CACNA1I, TAB1, RPS6KA5, DUSP5, RPS6KA3, DUSP3, MAPK13, IKBKG, MAPK8IP2, RAP1A, CACNA1E, RAP1B, CAC…	958	255	6910	1.61231	0.0599598	0.0203999	0.288952
KEGG_PATHWAY	hsa04068:FoxO signaling pathway	35	0.00791805	0.000243799	ATG12, BNIP3, IL7R, TGFB1, PDPK1, CDKN2B, SOS1, PIK3CA, PRKAA1, EGF, PIK3R3, INSR, AKT3, PIK3CB, NLK, PIK3CD, SKP2, SMAD4, IGF1, SMAD3, SMAD2, HOMER1, GRM1, STK4, ATM, BCL2L11, CCNB1, G6PC, CCND2, MAPK13, SETD7, MDM2, MAPK8, FBXO32, KLF2	958	134	6910	1.88398	0.0666767	0.017103	0.322409
KEGG_PATHWAY	hsa04144:Endocytosis	55	0.0124427	0.000958732	RAB5C, PIP5K1C, TGFB1, CDC42, DAB2, GIT2, VPS4B, AGAP1, KIF5A, RAB4A, PRKCI, PSD3, PSD4, PSD2, RAB11FIP2, ACAP3, IGF2R, ACAP2, SH3KBP1, RAB5A, MDM2, PDCD6IP, RAB11FIP1, ARFGAP1, FGFR3, SNX6, STAM2, KIT, HSPA1B, ARFGEF2, CAPZB, ARPC2, SH3GLB1, RAB11B, HSPA6, NEDD4L, WIPF1, IQSEC3, EGF, TRAF6, EHD2, EHD3, STAMBP, PARD6B, FLT1, CBL, SMAD3, SMAD2, RABEP1, NEDD4, RAB22A, GRK6, GRK4, ARAP1, RNF41	958	258	6910	1.53764	0.237728	0.0528428	1.26233
KEGG_PATHWAY	hsa04390:Hippo signaling pathway	36	0.00814428	0.00120118	WNT5A, MOB1B, YWHAZ, BTRC, BMPR2, WWC1, CDH1, TGFB1, LIMD1, YAP1, AXIN2, FGF1, PPP2R2C, WNT8B, DVL3, PARD6B, FZD8, PRKCI, FZD1, SMAD4, LEF1, SMAD3, FZD3, SMAD2, WWTR1, CTNNA1, FZD4, WNT2B, DVL1, AJUBA, CSNK1D, CCND2, GSK3B, WNT9A, BMP8B, BMPR1A	958	151	6910	1.71964	0.288328	0.0551127	1.57921
KEGG_PATHWAY	hsa04550:Signaling pathways regulating pluripotency of stem cells	34	0.00769182	0.0012125	WNT5A, FGFR3, ONECUT1, BMPR2, PCGF5, PCGF3, PIK3CA, AXIN2, PIK3R3, TCF3, FGF2, AKT3, WNT8B, DVL3, FZD8, SMAD9, PIK3CB, PIK3CD, FZD1, SMAD4, IGF1, SMAD3, FZD3, SMAD2, FZD4, POU5F1B, WNT2B, DVL1, RIF1, MAPK13, GSK3B, ID4, WNT9A, BMPR1A	958	140	6910	1.75171	0.290607	0.0478659	1.59398
KEGG_PATHWAY	hsa04919:Thyroid hormone signaling pathway	28	0.00633444	0.00303246	THRB, ATP1B2, SLC16A10, PFKFB2, ITGB3, MED12L, PDPK1, PIK3CA, PRKACB, PIK3R3, AKT3, PIK3CB, RXRA, PIK3CD, MED14, MED13, STAT1, NOTCH2, SLC16A2, NCOA1, HIF1A, NCOA2, NCOA3, DIO3, GSK3B, PLCG2, MDM2, NCOR1	958	114	6910	1.7716	0.576622	0.101866	3.9425
BIOCARTA	h_methioninePathway:Catabolic Pathways for Methionine, Isoleucine, Threonine and Valine	5	0.00113115	0.00353765	MUT, BCKDK, CTH, BCKDHB, CBS	277	5	1625	5.86643	0.604857	0.604857	4.53193
KEGG_PATHWAY	hsa05231:Choline metabolism in cancer	25	0.00565575	0.00480992	SLC44A1, WASF2, PIP5K1C, RPS6KB1, EIF4EBP1, PDPK1, DGKG, SOS1, PIK3CA, SLC22A3, PCYT1A, PDGFC, EGF, PIK3R3, AKT3, PIK3CB, PIK3CD, DGKH, LYPLA1, DGKI, HIF1A, SP1, TSC1, PDGFRB, MAPK8	958	101	6910	1.78538	0.74449	0.140677	6.18606
KEGG_PATHWAY	hsa04722:Neurotrophin signaling pathway	28	0.00633444	0.00638675	ZNF274, CDC42, PDPK1, BCL2, SOS1, MAP3K1, GAB1, PIK3CA, SH2B3, SHC3, PIK3R3, TRAF6, FRS2, AKT3, PIK3CB, PIK3CD, RPS6KA5, RPS6KA3, PSEN1, CAMK4, MAPK13, GSK3B, PLCG2, SORT1, RAP1A, RAP1B, MAPK8, CRK	958	120	6910	1.68302	0.836876	0.165836	8.13573
KEGG_PATHWAY	hsa04015:Rap1 signaling pathway	43	0.00972789	0.00782527	GNAI3, FGFR3, TLN2, FGF9, ADCY6, FPR1, LPAR3, LPAR2, CDH1, ITGB3, FGF12, KIT, CDC42, GRIN2B, RASGRP3, RRAS, PIK3CA, RAPGEF5, PDGFC, EGF, FGF1, THBS1, PIK3R3, ANGPT2, INSR, FGF2, AKT3, PARD6B, MAGI3, FLT1, PIK3CB, GRIN1, PIK3CD, GRIN2A, PRKCI, IGF1, DOCK4, VEGFC, MAPK13, PDGFRB, RAP1A, RAP1B, CRK	958	210	6910	1.47694	0.891744	0.182999	9.88163
KEGG_PATHWAY	hsa05205:Proteoglycans in cancer	41	0.00927543	0.00930231	WNT5A, ELK1, TLR4, RPS6KB1, ITGB3, SDC4, TGFB1, CDC42, PDPK1, ANK3, HPSE, SOS1, GAB1, PPP1R12A, RRAS, PIK3CA, PRKACB, PIK3R3, THBS1, FRS2, FGF2, AKT3, WNT8B, FZD8, ROCK1, PIK3CB, PIK3CD, CBL, FZD1, ITGA2, IGF1, FZD3, IGF2, FZD4, WNT2B, HIF1A, MAPK13, PLCG2, MDM2, PTCH1, WNT9A	958	200	6910	1.47865	0.928986	0.197807	11.6423
KEGG_PATHWAY	hsa04012:ErbB signaling pathway	21	0.00475083	0.0138179	PIK3CB, CBL, PIK3CD, ELK1, RPS6KB1, EIF4EBP1, GSK3B, SOS1, NCK1, PLCG2, GAB1, PIK3CA, MAPK8, NRG1, PIK3R3, SHC3, EGF, ABL2, NRG2, CRK, AKT3	958	87	6910	1.74106	0.980508	0.261329	16.8299
KEGG_PATHWAY	hsa04917:Prolactin signaling pathway	18	0.00407214	0.0149929	SOCS2, PIK3CB, PIK3CD, SOCS4, SOCS5, ESR2, STAT1, TNFRSF11A, PRLR, MAPK13, CCND2, GSK3B, SOS1, PIK3CA, MAPK8, PIK3R3, SHC3, AKT3	958	71	6910	1.82863	0.98609	0.263146	18.1327
KEGG_PATHWAY	hsa05217:Basal cell carcinoma	15	0.00339345	0.0154127	WNT5A, DVL3, FZD8, FZD1, LEF1, FZD3, FZD4, DVL1, WNT2B, GSK3B, PTCH1, HHIP, WNT9A, AXIN2, WNT8B	958	55	6910	1.96717	0.987671	0.254016	18.5937
KEGG_PATHWAY	hsa05210:Colorectal cancer	16	0.00361968	0.0196607	PIK3CB, CYCS, PIK3CD, SMAD4, SMAD3, LEF1, SMAD2, APPL1, TGFB1, BCL2, GSK3B, PIK3CA, MAPK8, AXIN2, PIK3R3, AKT3	958	62	6910	1.8614	0.996373	0.296166	23.1244
KEGG_PATHWAY	hsa04380:Osteoclast differentiation	28	0.00633444	0.0202524	IL1R1, FOSL2, MITF, FHL2, ITGB3, TGFB1, TNFRSF11A, LILRA1, LILRA2, GAB2, PIK3CA, PPP3CC, PIK3R3, TRAF6, AKT3, PIK3CB, PIK3CD, RELB, TAB1, STAT1, STAT2, IFNAR2, CAMK4, MAPK13, PLCG2, IKBKG, LILRB4, MAPK8	958	131	6910	1.5417	0.996943	0.288659	23.7367
KEGG_PATHWAY	hsa04120:Ubiquitin mediated proteolysis	29	0.00656067	0.0203528	UBE2Z, XIAP, UBE2G1, BTRC, UBA6, UBE2QL1, CUL3, FBXW7, UBE2D3, MGRN1, MAP3K1, RHOBTB2, NEDD4L, TRAF6, ANAPC1, CBL, UBE2J1, SKP2, HERC3, SKP1, UBE2E3, CUL4A, NEDD4, UBE2K, UBR5, MDM2, UBE2W, PIAS2, TCEB1	958	137	6910	1.52683	0.99703	0.276238	23.8402
KEGG_PATHWAY	hsa05213:Endometrial cancer	14	0.00316722	0.0221983	PIK3CB, PIK3CD, ELK1, LEF1, CDH1, CTNNA1, PDPK1, SOS1, GSK3B, PIK3CA, AXIN2, PIK3R3, EGF, AKT3	958	52	6910	1.94195	0.998258	0.284206	25.7185
KEGG_PATHWAY	hsa04310:Wnt signaling pathway	29	0.00656067	0.0222827	WNT5A, NKD1, BTRC, CXXC4, PPP3CC, PRKACB, AXIN2, WNT8B, DVL3, FZD8, CTBP2, NLK, FZD1, SMAD4, LEF1, FZD3, SKP1, FZD4, WNT2B, DVL1, SENP2, PRICKLE1, PSEN1, CCND2, GSK3B, PRICKLE2, MAPK8, WNT9A, TBL1X	958	138	6910	1.51576	0.9983	0.273027	25.8034
KEGG_PATHWAY	hsa04151:PI3K-Akt signaling pathway	62	0.0140263	0.022943	OSMR, FGF9, LPAR3, LPAR2, RPS6KB1, TLR4, FGF12, CCNE2, EIF4EBP1, PDPK1, CREB3L2, PIK3CA, PDGFC, GNG2, FGF1, GNG4, FGF2, ANGPT2, INSR, AKT3, GNG7, PIK3CB, RXRA, PIK3CD, BCL2L11, VEGFC, IFNAR2, G6PC, CHRM2, CCND2, MDM2, PDGFRB, COL1A1, YWHAZ, FGFR3, PHLPP2, ITGA11, ITGB3, KIT, IL7R, ITGB8, BCL2, SOS1, PRKAA1, EGF, PIK3R3, THBS1, PPP2R2C, THBS2, THBS4, FLT1, ITGA1, ITGA2, IGF1, ITGA9, HSP90B1, EIF4E…	958	345	6910	1.29624	0.998596	0.268594	26.4643
KEGG_PATHWAY	hsa04510:Focal adhesion	40	0.0090492	0.0238946	XIAP, TLN2, ITGA11, ELK1, ITGB3, CDC42, PDPK1, ARHGAP5, ITGB8, BCL2, SOS1, PPP1R12A, PIK3CA, PDGFC, EGF, PIK3R3, SHC3, THBS1, THBS2, AKT3, THBS4, FLT1, ROCK1, PIK3CB, PIK3CD, ITGA1, ITGA2, IGF1, VEGFC, ITGA9, CCND2, ITGA8, GSK3B, PDGFRB, RAP1A, MAPK8, RAP1B, COL1A1, CRK, MYLK	958	206	6910	1.40057	0.998934	0.267362	27.4073
KEGG_PATHWAY	hsa04066:HIF-1 signaling pathway	22	0.00497706	0.0253676	PDK1, LTBR, FLT1, PIK3CB, PIK3CD, IGF1, TLR4, RPS6KB1, PDHB, ARNT, EIF4EBP1, HIF1A, EIF4E, BCL2, PLCG2, PIK3CA, TCEB1, PIK3R3, EGF, ANGPT2, INSR, AKT3	958	98	6910	1.61923	0.999305	0.271057	28.8447
BBID	30.Kinesin_superfamily_proteins	4	0.00090492	0.0254822	KIF3B, KIF1A, KIF3A, KIF5A	59	5	388	5.26102	0.848067	0.848067	23.6185
KEGG_PATHWAY	hsa01212:Fatty acid metabolism	13	0.00294099	0.0274064	ACOX1, ACAA2, ACADSB, ELOVL5, ELOVL2, ACACA, ECHS1, FADS2, SCD5, ELOVL6, ACSL3, ACSL6, ACOX3	958	48	6910	1.95351	0.999616	0.279405	30.791
KEGG_PATHWAY	hsa05215:Prostate cancer	20	0.0045246	0.03014	AR, PIK3CB, PIK3CD, IGF1, LEF1, CCNE2, PDPK1, HSP90B1, GSK3B, BCL2, SOS1, IKBKG, CREB3L2, MDM2, PIK3CA, PDGFRB, PDGFC, PIK3R3, EGF, AKT3	958	88	6910	1.63931	0.999827	0.292793	33.3234
KEGG_PATHWAY	hsa01040:Biosynthesis of unsaturated fatty acids	8	0.00180984	0.0313389	ACOX1, ELOVL5, ELOVL2, ACOT2, FADS2, ELOVL6, SCD5, ACOX3	958	23	6910	2.50885	0.999878	0.292891	34.4068
KEGG_PATHWAY	hsa04024:cAMP signaling pathway	38	0.00859674	0.0326852	ACOX1, PPARA, GNAI3, ATP1B2, FFAR2, ADCY6, OXTR, ACOX3, ATP2B1, GRIN2B, PDE4A, PPP1R12A, CREB3L2, PIK3CA, RRAS, HHIP, PRKACB, HTR1D, HCN4, PIK3R3, AKT3, PTGER2, ROCK1, PIK3CB, GRIN1, PIK3CD, GRIN2A, PDE4D, NPY1R, CAMK4, CHRM2, MC2R, RAP1A, RAP1B, PTCH1, MAPK8, GHSR, CACNA1C	958	198	6910	1.3843	0.999918	0.294123	35.604
KEGG_PATHWAY	hsa04713:Circadian entrainment	21	0.00475083	0.0340464	NOS1, GNAI3, ADCY6, GRIN1, CACNA1I, GRIN2A, PRKG1, KCNJ3, KCNJ5, RPS6KA5, KCNJ6, GRIN2B, GUCY1A2, PER2, GUCY1A3, PER1, GNG2, PRKACB, GNG4, CACNA1C, GNG7	958	95	6910	1.59444	0.999945	0.295386	36.7938
KEGG_PATHWAY	hsa04960:Aldosterone-regulated sodium reabsorption	11	0.00248853	0.0358379	PDPK1, ATP1B2, PIK3CB, PIK3CD, NR3C2, PIK3CA, IGF1, NEDD4L, PIK3R3, INSR, KCNJ1	958	39	6910	2.03442	0.999967	0.299632	38.3289
BIOCARTA	h_dicerPathway:Dicer Pathway	4	0.00090492	0.0371193	DICER1, AGO1, AGO3, AGO4	277	5	1625	4.69314	0.99995	0.992953	39.0439
KEGG_PATHWAY	hsa05221:Acute myeloid leukemia	14	0.00316722	0.0392287	CEBPA, PIK3CB, PIK3CD, LEF1, RPS6KB1, ZBTB16, KIT, EIF4EBP1, SOS1, IKBKG, PIK3CA, RUNX1, PIK3R3, AKT3	958	56	6910	1.80324	0.999988	0.314434	41.1403
KEGG_PATHWAY	hsa05160:Hepatitis C	27	0.00610821	0.0408672	CLDN16, MAVS, PPARA, OCLN, CLDN19, TLR3, CLDN11, PDPK1, SOS1, PIK3CA, PIK3R3, EGF, TRAF6, PPP2R2C, AKT3, PIK3CB, RXRA, PIK3CD, STAT1, STAT2, IKBKE, IFNAR2, MAPK13, GSK3B, IKBKG, MAPK8, EIF2AK2	958	133	6910	1.46428	0.999993	0.316764	42.456
KEGG_PATHWAY	hsa05032:Morphine addiction	20	0.0045246	0.0411678	GABRG2, GABRA2, GNAI3, GABRA4, GABRB1, ADCY6, PDE11A, PDE10A, PDE4D, KCNJ3, KCNJ5, KCNJ6, PDE4A, PDE1A, GRK6, GNG2, GRK4, PRKACB, GNG4, GNG7	958	91	6910	1.58526	0.999993	0.310497	42.6944
KEGG_PATHWAY	hsa04070:Phosphatidylinositol signaling system	21	0.00475083	0.0456123	CDIPT, PIK3C2A, PIK3CB, PIK3CD, SYNJ1, PPIP5K2, PIP5K1C, DGKH, PI4K2B, DGKI, OCRL, CDS2, MTMR3, DGKG, PLCG2, PI4K2A, PIK3C3, PIK3CA, INPP4A, PIK3R3, IPMK	958	98	6910	1.54563	0.999998	0.329922	46.1143
KEGG_PATHWAY	hsa00532:Glycosaminoglycan biosynthesis - chondroitin sulfate / dermatan sulfate	7	0.00158361	0.048175	XYLT2, XYLT1, CHST12, UST, CHST11, CHSY1, B4GALT7	958	20	6910	2.52453	0.999999	0.336991	47.9994
KEGG_PATHWAY	hsa04915:Estrogen signaling pathway	21	0.00475083	0.0500325	GNAI3, FKBP5, PIK3CB, ADCY6, PIK3CD, HSPA1B, ESR2, GRM1, KCNJ3, KCNJ5, HSP90B1, KCNJ6, SP1, SOS1, HSPA6, CREB3L2, PIK3CA, PRKACB, PIK3R3, SHC3, AKT3	958	99	6910	1.53002	1	0.339673	49.3275
KEGG_PATHWAY	hsa04150:mTOR signaling pathway	14	0.00316722	0.0505361	PIK3CB, PIK3CD, IGF1, RPS6KB1, RRAGD, PDPK1, RPS6KA3, EIF4EBP1, EIF4E, TSC1, PIK3CA, PRKAA1, PIK3R3, AKT3	958	58	6910	1.74106	1	0.334795	49.6821
KEGG_PATHWAY	hsa05211:Renal cell carcinoma	15	0.00339345	0.058332	PIK3CB, PIK3CD, TGFB1, ARNT, CDC42, HIF1A, SOS1, GAB1, PIK3CA, RAP1A, RAP1B, TCEB1, PIK3R3, CRK, AKT3	958	65	6910	1.66453	1	0.368529	54.8872
KEGG_PATHWAY	hsa05212:Pancreatic cancer	15	0.00339345	0.058332	PIK3CB, PIK3CD, SMAD4, SMAD3, SMAD2, STAT1, TGFB1, RAD51, CDC42, IKBKG, PIK3CA, MAPK8, PIK3R3, EGF, AKT3	958	65	6910	1.66453	1	0.368529	54.8872
KEGG_PATHWAY	hsa04141:Protein processing in endoplasmic reticulum	32	0.00723936	0.0587454	DERL2, WFS1, UBE2G1, DNAJC10, HSPA1B, EDEM3, UBQLN1, SEC62, DERL3, SEC63, PLAA, UBE2D3, BCL2, BAG2, HSPA6, DNAJC5, DNAJC3, SAR1A, SEC61A1, UBQLNL, MAN1A2, UBE2J1, SKP1, MARCH6, UBE2E3, ATXN3, HSP90B1, SVIP, MAPK8, EIF2AK2, UGGT1, SEL1L	958	169	6910	1.36576	1	0.36293	55.1488
KEGG_PATHWAY	hsa05218:Melanoma	16	0.00361968	0.0592735	PIK3CB, FGF9, MITF, PIK3CD, IGF1, CDH1, FGF12, MDM2, PIK3CA, PDGFRB, PDGFC, FGF1, PIK3R3, EGF, FGF2, AKT3	958	71	6910	1.62545	1	0.358141	55.4809
KEGG_PATHWAY	hsa05412:Arrhythmogenic right ventricular cardiomyopathy (ARVC)	16	0.00361968	0.0592735	CACNG8, ITGA1, ITGA11, ITGA2, LEF1, CACNG3, CACNB4, ITGB3, CTNNA1, ITGA9, ITGB8, DMD, ITGA8, DSC2, SGCD, CACNA1C	958	71	6910	1.62545	1	0.358141	55.4809
KEGG_PATHWAY	hsa04910:Insulin signaling pathway	27	0.00610821	0.0601603	ELK1, RPS6KB1, PPP1R3D, PRKAR2A, EIF4EBP1, PDPK1, SOS1, PIK3CA, PRKAA1, PRKACB, SHC3, PIK3R3, INSR, AKT3, SOCS2, PIK3CB, CBL, PIK3CD, ACACA, PRKCI, SOCS4, G6PC, EIF4E, TSC1, GSK3B, MAPK8, CRK	958	138	6910	1.41123	1	0.355303	56.0335
KEGG_PATHWAY	hsa05220:Chronic myeloid leukemia	16	0.00361968	0.0657185	CTBP2, PIK3CB, CBL, PIK3CD, SMAD4, TGFB1, GAB2, SOS1, IKBKG, MDM2, PIK3CA, PIK3R3, SHC3, RUNX1, CRK, AKT3	958	72	6910	1.60288	1	0.374504	59.3552
KEGG_PATHWAY	hsa05410:Hypertrophic cardiomyopathy (HCM)	17	0.00384591	0.0660641	CACNG8, ITGA11, ITGA1, ITGA2, IGF1, CACNG3, CACNB4, ITGB3, TGFB1, TPM3, ITGA9, ITGB8, DMD, ITGA8, SGCD, PRKAA1, CACNA1C	958	78	6910	1.57205	1	0.369052	59.5539
KEGG_PATHWAY	hsa05414:Dilated cardiomyopathy	18	0.00407214	0.066128	CACNG8, ADCY6, ITGA11, ITGA1, ITGA2, IGF1, CACNG3, CACNB4, ITGB3, TGFB1, TPM3, ITGA9, ITGB8, DMD, ITGA8, SGCD, PRKACB, CACNA1C	958	84	6910	1.54563	1	0.362545	59.5905
KEGG_PATHWAY	hsa00270:Cysteine and methionine metabolism	10	0.0022623	0.0706191	DNMT3A, CTH, SRM, MAT1A, MTR, MTAP, AMD1, SMS, MDH2, CBS	958	38	6910	1.89814	1	0.37565	62.0899
KEGG_PATHWAY	hsa05166:HTLV-I infection	45	0.0101804	0.07189	WNT5A, IL1R1, XIAP, TLN2, ADCY6, ELK1, IL15, TGFB1, CDKN2B, ELK4, POLE3, CDKN2C, MAP3K1, PPP3CC, RRAS, PIK3CA, PRKACB, PIK3R3, TCF3, TBPL1, AKT3, WNT8B, ANAPC1, DVL3, FZD8, LTBR, PIK3CB, RELB, PIK3CD, TNFRSF13C, SMAD4, FZD1, SMAD3, FZD3, SMAD2, FZD4, ATM, DVL1, WNT2B, MAD2L1, CCND2, GSK3B, IKBKG, PDGFRB, WNT9A	958	256	6910	1.2679	1	0.374486	62.7707
KEGG_PATHWAY	hsa04022:cGMP-PKG signaling pathway	31	0.00701313	0.0729298	SLC8A3, MEF2C, KCNMB4, GNAI3, ATP1B2, GNA11, ADCY6, GNA12, PRKG1, KCNMB1, KCNMB2, ATP2B1, PPP1R12A, GUCY1A2, CREB3L2, GUCY1A3, PIK3CA, PPP3CC, PIK3R3, INSR, AKT3, SLC8A1, ROCK1, PIK3CB, PIK3CD, PPIF, MEF2D, ATP2A2, PDE5A, CACNA1C, MYLK	958	166	6910	1.347	1	0.372417	63.3194
BIOCARTA	h_ranklPathway:Bone Remodelling	6	0.00135738	0.072971	IFNAR2, TNFRSF11A, FOSL2, MAPK8, EIF2AK2, TRAF6	277	14	1625	2.51418	1	0.998663	62.9013
BIOCARTA	h_ps1Pathway:Presenilin action in Notch and Wnt signaling	6	0.00135738	0.072971	PSEN1, BTRC, GSK3B, FZD1, RBPJ, DVL1	277	14	1625	2.51418	1	0.998663	62.9013
KEGG_PATHWAY	hsa04152:AMPK signaling pathway	24	0.00542952	0.0733091	RAB2A, PIK3CB, PFKFB2, PIK3CD, ACACA, IGF1, RPS6KB1, CAMKK2, PDPK1, EIF4EBP1, G6PC, HNF4A, TSC1, EEF2K, RAB11B, CREB3L2, PIK3CA, PRKAA1, SCD5, PIK3R3, TBC1D1, PPP2R2C, INSR, AKT3	958	122	6910	1.41894	1	0.367725	63.5176
KEGG_PATHWAY	hsa04810:Regulation of actin cytoskeleton	38	0.00859674	0.0735294	FGFR3, FGF9, GNA12, WASF2, ITGA11, IQGAP3, PIP5K1C, ABI2, ITGB3, FGF12, CDC42, ITGB8, ARPC2, SOS1, PPP1R12A, RRAS, PIK3CA, PDGFC, EGF, PIK3R3, FGF1, FGF2, ROCK1, PIK3CB, ARHGEF7, PIK3CD, ITGA1, ITGA2, NCKAP1, ITGA9, CHRM3, CHRM2, CFL2, ITGA8, F2, PDGFRB, CRK, MYLK	958	211	6910	1.29901	1	0.362552	63.6323
KEGG_PATHWAY	hsa04962:Vasopressin-regulated water reabsorption	11	0.00248853	0.0742646	DYNC1LI2, RAB5C, ADCY6, RAB5A, CREB3L2, RAB11B, AQP4, DCTN5, PRKACB, DCTN6, AQP2	958	44	6910	1.80324	1	0.35961	64.0127
KEGG_PATHWAY	hsa04923:Regulation of lipolysis in adipocytes	13	0.00294099	0.0784279	GNAI3, PIK3CB, ADCY6, PIK3CD, NPY1R, PRKG1, FABP4, MGLL, PIK3CA, PRKACB, PIK3R3, INSR, AKT3	958	56	6910	1.67443	1	0.370152	66.0982
KEGG_PATHWAY	hsa04210:Apoptosis	14	0.00316722	0.0794196	BID, CASP10, XIAP, TNFRSF10D, PIK3CB, DFFA, BCL2, IKBKG, PIK3CD, CYCS, PIK3CA, PIK3R3, AKT3, ATM	958	62	6910	1.62873	1	0.368202	66.5782
KEGG_PATHWAY	hsa04725:Cholinergic synapse	22	0.00497706	0.0817267	GNAI3, PIK3CB, GNA11, ADCY6, PIK3CD, KCNJ2, KCNJ3, KCNJ6, CAMK4, CHRM3, CHRM2, BCL2, CREB3L2, PIK3CA, GNG2, CHRNA7, PRKACB, GNG4, CACNA1C, PIK3R3, AKT3, GNG7	958	111	6910	1.42959	1	0.371244	67.6707
KEGG_PATHWAY	hsa05145:Toxoplasmosis	23	0.00520329	0.0864587	CIITA, GNAI3, XIAP, PIK3CB, PIK3CD, CYCS, TLR4, HSPA1B, STAT1, TAB1, TGFB1, PPIF, PDPK1, IL10RB, MAPK13, BCL2, IKBKG, HSPA6, PIK3CA, MAPK8, PIK3R3, TRAF6, AKT3	958	118	6910	1.40591	1	0.382974	69.8088
KEGG_PATHWAY	hsa00230:Purine metabolism	32	0.00723936	0.0907489	NT5C1A, PNPT1, ADCY6, PDE11A, POLR2D, PNP, POLE3, PDE4A, PDE1A, NT5C2, GUCY1A2, ENTPD5, GUCY1A3, ENTPD1, TWISTNB, NT5E, PAPSS2, POLR3G, POLR3F, POLR1E, NTPCR, POLR1A, PDE10A, PDE4D, POLR1B, GMPR, GMPS, NME6, ITPA, PDE5A, RRM1, PRPS1	958	176	6910	1.31144	1	0.392603	71.6335
BIOCARTA	h_rarrxrPathway:Nuclear receptors coordinate the activities of chromatin remodeling complexes and coactivators to facilitate initiation of transcription in carcinoma cells	6	0.00135738	0.0948537	NCOA1, NCOA2, NCOA3, GTF2A1, GTF2F1, RXRA	277	15	1625	2.34657	1	0.998538	72.8613
KEGG_PATHWAY	hsa05169:Epstein-Barr virus infection	34	0.00769182	0.0963948	YWHAZ, HSPA1B, POLR2D, IL10RB, BCL2, SND1, HSPA6, PIK3CA, PRKACB, ENTPD1, PIK3R3, TRAF6, TRAF5, TBPL1, AKT3, SPN, POLR3G, POLR3F, PIK3CB, PIK3CD, RELB, SKP2, TAB1, HDAC5, CD38, NEDD4, MAPK13, GSK3B, PLCG2, IKBKG, MDM2, MAPK8, RBPJ, EIF2AK2	958	190	6910	1.29074	1	0.406405	73.8797
KEGG_PATHWAY	hsa04921:Oxytocin signaling pathway	29	0.00656067	0.0979976	MEF2C, GNAI3, ADCY6, OXTR, ELK1, CACNB4, KCNJ2, KCNJ3, CAMKK2, PPP1R12A, EEF2K, GUCY1A2, PPP3CC, GUCY1A3, PIK3CA, PRKAA1, PRKACB, PIK3R3, ROCK1, PIK3CB, CACNG8, PIK3CD, CACNG3, KCNJ5, CD38, KCNJ6, CAMK4, CACNA1C, MYLK	958	158	6910	1.32389	1	0.406202	74.4867

## Sheet: Pathways_H1_clusterB2
Category	Term	Count	%	PValue	Genes	List Total	Pop Hits	Pop Total	Fold Enrichment	Bonferroni	Benjamini	FDR
KEGG_PATHWAY	hsa05146:Amoebiasis	35	0.00967982	3.57347e-08	C9, RAB5B, COL3A1, TGFB3, COL2A1, TGFB2, VCL, CASP3, COL27A1, IFNG, PIK3R5, NOS2, COL11A1, PIK3R1, PIK3CG, COL4A4, COL4A3, COL4A2, COL4A1, RELA, ACTN2, COL5A3, COL5A2, COL5A1, COL4A6, PRKCB, COL4A5, LAMA2, SERPINB9, LAMC3, COL1A2, LAMC2, IL12B, LAMC1, COL24A1	834	106	6910	2.73574	9.9342e-06	9.9342e-06	4.71974e-05
KEGG_PATHWAY	hsa05222:Small cell lung cancer	30	0.00829699	8.01746e-08	E2F1, TRAF1, PTEN, ITGB1, CCNE1, PIK3R5, RARB, NOS2, PIK3R1, TRAF4, TRAF3, AKT2, PIK3CG, COL4A4, COL4A3, COL4A2, COL4A1, RXRB, RELA, CDK6, BIRC3, BIRC2, COL4A6, CDK2, COL4A5, LAMA2, ITGA6, LAMC3, LAMC2, LAMC1	834	85	6910	2.92425	2.22883e-05	1.11442e-05	0.000105892
KEGG_PATHWAY	hsa04510:Focal adhesion	53	0.014658	9.37084e-08	TLN1, PDGFB, PDGFA, BCAR1, PTEN, VCL, PDGFD, RAPGEF1, COL11A1, AKT2, PIK3CG, ACTN2, PRKCB, MAPK1, CRKL, RASGRF1, LAMC3, VEGFA, COL1A2, PDGFRA, MAPK9, LAMC2, LAMC1, COL24A1, PARVA, CAV2, PPP1R12B, COL3A1, COL2A1, ITGB1, IGF1R, COL6A6, COL27A1, COL6A3, COL6A2, COL6A1, PIK3R5, PIK3R1, COL4A4, COL4A3, COL4A2, COL4A1, MAPK10, COL5A3, BIRC3, COL5A2, BIRC2, COL4A6, COL5A1, COL4A5, LAMA2, ITGA6, FYN	834	206	6910	2.13167	2.60506e-05	8.68361e-06	0.000123767
KEGG_PATHWAY	hsa04974:Protein digestion and absorption	29	0.00802042	6.95782e-07	ATP1B1, COL21A1, ATP1B4, COL3A1, ELN, COL2A1, COL9A1, COL6A6, COL7A1, COL27A1, COL6A3, COL6A2, COL6A1, COL11A1, DPP4, COL4A4, COL4A3, COL4A2, COL4A1, COL22A1, COL15A1, ATP1A2, COL5A3, COL5A2, COL5A1, COL4A6, COL4A5, COL1A2, COL24A1	834	88	6910	2.73041	0.000193409	4.83557e-05	0.000918967
KEGG_PATHWAY	hsa04512:ECM-receptor interaction	28	0.00774386	1.89937e-06	COL3A1, DAG1, COL2A1, ITGB1, COL6A6, GP1BB, COL27A1, COL6A3, COL6A2, COL6A1, COL11A1, COL4A4, COL4A3, COL4A2, COL4A1, HSPG2, COL5A3, COL5A2, COL5A1, COL4A6, COL4A5, LAMA2, ITGA6, LAMC3, COL1A2, LAMC2, LAMC1, COL24A1	834	87	6910	2.66656	0.000527886	0.0001056	0.00250861
KEGG_PATHWAY	hsa05145:Toxoplasmosis	32	0.00885012	1.61305e-05	TGFB3, ITGB1, TGFB2, TNFRSF1A, CASP3, CASP8, IFNG, PIK3R5, NOS2, HLA-DOA, PIK3R1, MAP2K6, AKT2, PIK3CG, RELA, SOCS1, CD40, MAPK10, BIRC3, HLA-DQA2, BIRC2, STAT3, LAMA2, MAPK1, ITGA6, CCR5, LAMC3, MAPK14, MAPK9, LAMC2, IL12B, LAMC1	834	118	6910	2.24688	0.00447426	0.000747104	0.0213026
KEGG_PATHWAY	hsa05200:Pathways in cancer	74	0.0204659	7.52652e-05	GNA13, E2F1, PPARD, PDGFB, PDGFA, TGFB3, GLI2, MMP2, PTEN, TGFB2, EDNRB, FOS, CCNE1, CASP3, CASP8, RALA, FAS, NOS2, RARB, AKT2, PIK3CG, WNT10B, RXRB, RELA, RUNX1T1, CDK6, CDK2, PRKCB, MAPK1, CRKL, LAMC3, NCOA4, VEGFA, PDGFRA, MAPK9, GNB4, LAMC2, LAMC1, TRAF1, FGFR1, WNT5B, GNG12, BDKRB2, ITGB1, SUFU, IGF1R, PIK3R5, TRAF4, PIK3R1, TRAF3, APC, COL4A4, COL4A3, COL4A2, COL4A1, KLK3, VHL, MSH2, TGFBR2…	834	393	6910	1.5601	0.0207071	0.00298475	0.0993626
KEGG_PATHWAY	hsa04151:PI3K-Akt signaling pathway	66	0.0182534	0.000122996	PDGFB, PDGFA, EFNA2, RPS6KB2, FOXO3, PTEN, CCNE1, IL4R, PDGFD, COL11A1, AKT2, PIK3CG, PPP2R1A, SGK1, RELA, CDK6, IL6R, IRS1, CDK2, MAPK1, LAMC3, VEGFA, COL1A2, PDGFRA, GNB4, EFNA5, LAMC2, LAMC1, COL24A1, FGFR1, MCL1, COL3A1, TCL1A, COL2A1, GNG12, ITGB1, G6PC3, IGF1R, COL6A6, PPP2CA, COL27A1, COL6A3, GYS1, COL6A2, COL6A1, PIK3R5, PIK3R1, COL4A4, COL4A3, COL4A2, IL2RA, COL4A1, CREB5, COL5A3, YWHAE,…	834	345	6910	1.58503	0.0336168	0.00426524	0.162327
KEGG_PATHWAY	hsa04668:TNF signaling pathway	27	0.00746729	0.000258474	TRAF1, CX3CL1, CXCL10, LIF, TNFRSF1A, FOS, CASP3, CASP7, CASP8, PIK3R5, FAS, PIK3R1, MAP2K6, AKT2, TRAF3, PIK3CG, IL18R1, RELA, MAP2K4, CREB5, MAPK10, BIRC3, BIRC2, MAPK1, MAPK14, MAPK9, TNFAIP3	834	106	6910	2.11042	0.0693436	0.00795322	0.340848
KEGG_PATHWAY	hsa04930:Type II diabetes mellitus	16	0.00442506	0.00033916	IRS4, PIK3CG, SOCS1, MAPK10, PRKCE, ADIPOQ, KCNJ11, IRS1, MAPK1, SLC2A2, MAPK9, PIK3R5, CACNA1D, PIK3R1, CACNA1A, CACNA1B	834	48	6910	2.76179	0.0899925	0.00938592	0.447027
KEGG_PATHWAY	hsa04931:Insulin resistance	26	0.00719072	0.000852359	RPS6KB2, TRIB3, PTEN, G6PC3, PPP1R3E, TNFRSF1A, SLC2A2, GYS1, TBC1D4, PIK3R5, PIK3R1, AKT2, SREBF1, PIK3CG, RELA, PRKAB2, CREB5, MAPK10, PRKCE, IRS1, PPARGC1A, STAT3, RPS6KA1, MAPK9, PTPN1, SLC27A4	834	108	6910	1.99463	0.211053	0.0213201	1.11993
KEGG_PATHWAY	hsa05161:Hepatitis B	31	0.00857355	0.00190983	E2F1, TGFB3, PTEN, TGFB2, CCNE1, FOS, CASP3, CASP8, PIK3R5, NFATC4, FAS, NFATC2, CCNA2, NFATC3, PIK3R1, AKT2, PIK3CG, RELA, DDB1, MAP2K4, HSPG2, CDK6, CREB5, MAPK10, CDK2, STAT3, PRKCB, NRAS, MAPK1, BAX, MAPK9	834	145	6910	1.77136	0.412242	0.0433204	2.49326
KEGG_PATHWAY	hsa04152:AMPK signaling pathway	27	0.00746729	0.00242332	IRS4, PIK3CG, SREBF1, PPP2R1A, HMGCR, PRKAB2, STRADA, ADIPOR2, ELAVL1, RPS6KB2, CREB5, FOXO3, SIRT1, PPARGC1A, IRS1, ADIPOQ, G6PC3, LEP, IGF1R, MLYCD, PPP2CA, RAB14, GYS1, PIK3R5, CCNA2, PIK3R1, AKT2	834	122	6910	1.83365	0.490589	0.0505616	3.15374
KEGG_PATHWAY	hsa04150:mTOR signaling pathway	16	0.00442506	0.00290723	PIK3CG, STRADA, RPS6KB2, RICTOR, IRS1, PTEN, PRKCB, RRAGC, MAPK1, RPS6KA1, ULK1, ULK2, PIK3R5, PIK3R1, EIF4E2, AKT2	834	58	6910	2.28562	0.554869	0.0561738	3.77238
KEGG_PATHWAY	hsa04144:Endocytosis	47	0.0129986	0.00371916	VPS29, CAV2, RAB5B, CYTH1, CAPZA2, CHMP6, ASAP2, CYTH4, TGFB3, SNX4, EPS15L1, ARPC4, VPS37C, CYTH3, ARF5, CLTC, TGFB2, IGF1R, PIP5KL1, SH3GLB2, WIPF2, RAB11A, VPS35, EHD1, VPS36, MVB12B, EPN3, DNM3, IL2RA, KIF5B, VTA1, TGFBR2, HLA-A, LDLRAP1, EPS15, RAB11FIP4, RAB31, CBLB, CCR5, ARRB1, ARF3, PDGFRA, SMURF2, SMURF1, ARAP3, VPS25, SH3GL1	834	258	6910	1.50935	0.645077	0.0667265	4.80219
KEGG_PATHWAY	hsa04071:Sphingolipid signaling pathway	26	0.00719072	0.00399698	GNA13, PIK3CG, PPP2R1A, RELA, ACER2, CERS3, BDKRB2, MAPK10, PRKCE, PTEN, ADORA1, PRKCB, MAPK1, NRAS, TNFRSF1A, CERS1, FYN, PPP2CA, BAX, MAPK14, CTSD, MAPK9, ABCC1, PIK3R5, PIK3R1, AKT2	834	120	6910	1.79516	0.671555	0.0672207	5.15221
KEGG_PATHWAY	hsa04360:Axon guidance	27	0.00746729	0.00431542	PLXNA1, EFNA2, EPHB3, ITGB1, EPHB2, SEMA5B, UNC5B, SEMA3G, NFATC4, UNC5C, NFATC2, NFATC3, EFNB3, DPYSL5, NTNG2, DPYSL2, EPHA3, NRAS, MAPK1, EPHA6, RND1, SEMA4F, FYN, CFL1, EFNA5, ABL1, SRGAP2	834	127	6910	1.76146	0.699493	0.0682796	5.55195
KEGG_PATHWAY	hsa04550:Signaling pathways regulating pluripotency of stem cells	29	0.00802042	0.00441756	FGFR1, WNT5B, REST, LIF, IGF1R, HAND1, PIK3R5, PIK3R1, APC, AKT2, PIK3CG, SETDB1, WNT10B, JARID2, LIFR, FZD5, ISL1, STAT3, NRAS, ACVR2A, MAPK1, ACVR2B, WNT7B, FZD10, ID1, MAPK14, ID3, ZFHX3, KLF4	834	140	6910	1.71626	0.707942	0.0660926	5.67984
KEGG_PATHWAY	hsa05205:Proteoglycans in cancer	38	0.0105095	0.00475275	CAV2, FGFR1, WNT5B, PPP1R12B, CAMK2G, RPS6KB2, RDX, MMP2, ITGB1, SDC2, TGFB2, IGF1R, CASP3, ANK1, ANK2, TIAM1, PIK3R5, FAS, TWIST2, PIK3R1, AKT2, PIK3CG, WNT10B, HSPG2, CD63, FZD5, STAT3, PRKCB, MAPK1, NRAS, CBLB, WNT7B, FZD10, RRAS2, MAPK14, VEGFA, HBEGF, IL12B	834	200	6910	1.57422	0.734041	0.067332	6.09839
KEGG_PATHWAY	hsa05142:Chagas disease (American trypanosomiasis)	23	0.00636102	0.00554341	PIK3CG, PPP2R1A, RELA, MAP2K4, TGFBR2, TGFB3, MAPK10, BDKRB2, TGFB2, TNFRSF1A, MAPK1, FOS, PPP2CA, MAPK14, CASP8, IFNG, MAPK9, PIK3R5, FAS, IL12B, NOS2, PIK3R1, AKT2	834	104	6910	1.83234	0.786764	0.0743581	7.07891
KEGG_PATHWAY	hsa04210:Apoptosis	16	0.00442506	0.00574263	PIK3CG, TNFRSF1A, CASP3, TNFRSF10B, AIFM1, CASP7, RELA, BAX, CASP8, CSF2RB, PIK3R5, FAS, BIRC3, BIRC2, PIK3R1, AKT2	834	62	6910	2.13816	0.798316	0.0734068	7.32448
KEGG_PATHWAY	hsa04910:Insulin signaling pathway	28	0.00774386	0.0069609	PHKA2, EXOC7, PDE3B, RPS6KB2, G6PC3, PPP1R3E, GYS1, PIK3R5, RAPGEF1, PIK3R1, AKT2, SREBF1, PIK3CG, IRS4, INPPL1, PRKAB2, SOCS1, MAPK10, IRS1, PPARGC1A, NRAS, MAPK1, CBLB, CRKL, MAPK9, CALM3, PTPN1, EIF4E2	834	138	6910	1.68109	0.856568	0.0844845	8.81312
KEGG_PATHWAY	hsa05215:Prostate cancer	20	0.00553133	0.00763927	E2F1, PIK3CG, FGFR1, PDGFB, KLK3, PDGFA, RELA, CREB5, PTEN, CDK2, INSRR, CCNE1, IGF1R, MAPK1, NRAS, PDGFRA, PIK3R5, PDGFD, PIK3R1, AKT2	834	88	6910	1.88304	0.881385	0.0885241	9.63244
BIOCARTA	h_npp1Pathway:Regulators of Bone Mineralization	6	0.0016594	0.00837863	COL4A4, COL4A3, COL4A2, COL4A1, COL4A6, COL4A5	237	10	1625	4.11392	0.892438	0.892438	10.444
KEGG_PATHWAY	hsa04068:FoxO signaling pathway	27	0.00746729	0.00892201	TGFB3, RAG1, FOXO3, FOXO4, PTEN, G6PC3, TGFB2, IGF1R, FBXO25, PIK3R5, PIK3R1, AKT2, PIK3CG, IRS4, SGK1, PRKAB2, TGFBR2, MAPK10, SIRT1, IRS1, CDK2, STAT3, SOD2, NRAS, MAPK1, MAPK14, MAPK9	834	134	6910	1.66944	0.91721	0.0986038	11.1631
BIOCARTA	h_mitochondriaPathway:Role of Mitochondria in Apoptotic Signaling	9	0.0024891	0.00892577	BAK1, CASP3, AIFM1, CASP7, BAX, CASP8, DIABLO, BIRC3, BIRC2	237	22	1625	2.80495	0.907074	0.695162	11.0897
KEGG_PATHWAY	hsa05212:Pancreatic cancer	16	0.00442506	0.00907659	E2F1, PIK3CG, RELA, TGFBR2, TGFB3, CDK6, MAPK10, STAT3, TGFB2, MAPK1, VEGFA, RALA, MAPK9, PIK3R5, PIK3R1, AKT2	834	65	6910	2.03948	0.920723	0.0964217	11.346
KEGG_PATHWAY	hsa05214:Glioma	16	0.00442506	0.00907659	PIK3CG, E2F1, PDGFB, PDGFA, CAMK2G, CDK6, PTEN, PRKCB, IGF1R, NRAS, MAPK1, PDGFRA, CALM3, PIK3R5, PIK3R1, AKT2	834	65	6910	2.03948	0.920723	0.0964217	11.346
BIOCARTA	h_vitCBPathway:Vitamin C in the Brain	6	0.0016594	0.0135681	COL4A4, COL4A3, COL4A2, COL4A1, COL4A6, COL4A5	237	11	1625	3.73993	0.973221	0.700822	16.3973
KEGG_PATHWAY	hsa05210:Colorectal cancer	15	0.00414849	0.0139222	PIK3CG, MSH2, TGFBR2, TGFB3, MAPK10, TGFB2, MAPK1, FOS, CASP3, BAX, MAPK9, PIK3R5, PIK3R1, AKT2, APC	834	62	6910	2.00453	0.979709	0.139212	16.9039
KEGG_PATHWAY	hsa04960:Aldosterone-regulated sodium reabsorption	11	0.00304223	0.0148414	PIK3CG, MAPK1, SGK1, ATP1B1, ATP1B4, PIK3R5, SCNN1G, ATP1A2, IRS1, PIK3R1, PRKCB	834	39	6910	2.3369	0.984343	0.142691	17.9212
KEGG_PATHWAY	hsa04722:Neurotrophin signaling pathway	24	0.00663759	0.0154365	PIK3CG, CAMK2G, RELA, MAPK10, MAPKAPK2, FOXO3, IRS1, YWHAE, NTRK3, MAPK1, NRAS, IRAK3, CRKL, RPS6KA1, MAPK14, BAX, NTRK2, CALM3, MAPK9, PIK3R5, ABL1, RAPGEF1, PIK3R1, AKT2	834	120	6910	1.65707	0.986764	0.14312	18.5736
KEGG_PATHWAY	hsa04920:Adipocytokine signaling pathway	16	0.00442506	0.0178504	IRS4, RXRB, RELA, PRKAB2, ADIPOR2, MAPK10, IRS1, PPARGC1A, ADIPOQ, G6PC3, STAT3, ACSBG1, LEP, TNFRSF1A, MAPK9, AKT2	834	70	6910	1.8938	0.993311	0.158579	21.1713
KEGG_PATHWAY	hsa04917:Prolactin signaling pathway	16	0.00442506	0.0201985	PIK3CG, RELA, SOCS1, SOCS7, MAPK10, FOXO3, STAT3, NRAS, MAPK1, FOS, SLC2A2, MAPK14, MAPK9, PIK3R5, PIK3R1, AKT2	834	71	6910	1.86713	0.996561	0.172287	23.6245
KEGG_PATHWAY	hsa05166:HTLV-I infection	43	0.0118923	0.0218995	E2F1, CRTC3, TLN1, WNT5B, PDGFB, PDGFA, CREM, CRTC1, TGFB3, MYBL2, CANX, TGFB2, FOS, TNFRSF1A, NFATC4, PIK3R5, HLA-DOA, NFATC2, NFATC3, PIK3R1, DLG1, APC, AKT2, PIK3CG, ZFP36, WNT10B, IL2RA, RELA, MAP2K4, TGFBR2, HLA-A, CDC23, CD40, FZD5, HLA-DQA2, NRAS, WNT7B, FZD10, MSX1, RRAS2, BAX, PDGFRA, TP53INP1	834	256	6910	1.39168	0.997879	0.180099	25.3573
KEGG_PATHWAY	hsa04932:Non-alcoholic fatty liver disease (NAFLD)	28	0.00774386	0.0221092	COX7C, UQCRQ, TNFRSF1A, NDUFS6, CASP3, CASP7, CASP8, PIK3R5, FAS, PIK3R1, AKT2, SREBF1, PIK3CG, NDUFA4, RELA, PRKAB2, ADIPOR2, MAPK10, IL6R, NDUFA10, ADIPOQ, IRS1, LEP, EIF2S1, BAX, ERN1, MAPK9, NDUFC2-KCTD14	834	151	6910	1.53636	0.998001	0.176531	25.5684
BBID	46.P13K_PTEN	6	0.0016594	0.0232693	TNFRSF1A, CASP3, CASP7, BAX, CASP8, FAS	60	12	388	3.23333	0.876985	0.876985	22.5534
BBID	71.Id_proteins_G0-to-S_cell_cycle	4	0.00110627	0.0267313	ID1, CDK6, ID3, CDK2	60	5	388	5.17333	0.910316	0.700526	25.4817
BIOCARTA	h_ace2Pathway:Angiotensin-converting enzyme 2 regulates heart function	6	0.0016594	0.0295362	COL4A4, COL4A3, COL4A2, COL4A1, COL4A6, COL4A5	237	13	1625	3.16456	0.999646	0.862791	32.5007
KEGG_PATHWAY	hsa05231:Choline metabolism in cancer	20	0.00553133	0.0311836	PIK3CG, PDGFB, PDGFA, WASF1, RPS6KB2, MAPK10, GPCPD1, PRKCB, FOS, NRAS, MAPK1, DGKD, PDGFRA, MAPK9, PIK3R5, PCYT1B, PDGFD, PIK3R1, SLC22A1, AKT2	834	101	6910	1.64067	0.99985	0.234236	34.1916
BIOCARTA	h_intrinsicPathway:Intrinsic Prothrombin Activation Pathway	8	0.00221253	0.0385976	COL4A4, KNG1, COL4A3, COL4A2, F10, COL4A1, COL4A6, COL4A5	237	23	1625	2.38488	0.99997	0.875842	40.3119
KEGG_PATHWAY	hsa05321:Inflammatory bowel disease (IBD)	14	0.00387193	0.0393137	MAF, IL18R1, IL4R, RELA, TBX21, IL21R, IFNG, TGFB3, RORC, IL12B, HLA-DOA, HLA-DQA2, STAT3, TGFB2	834	64	6910	1.81243	0.999986	0.279592	41.1235
KEGG_PATHWAY	hsa05230:Central carbon metabolism in cancer	14	0.00387193	0.0393137	PIK3CG, FGFR1, PGAM1, SLC7A5, PTEN, NTRK3, NRAS, MAPK1, SLC2A2, PDGFRA, PIK3R5, PDHA1, PIK3R1, AKT2	834	64	6910	1.81243	0.999986	0.279592	41.1235
KEGG_PATHWAY	hsa04310:Wnt signaling pathway	25	0.00691416	0.0398304	CSNK1A1, TBL1XR1, WNT10B, PPARD, NKD2, WNT5B, VANGL1, CAMK2G, MAPK10, FZD5, DAAM1, DAAM2, PRKCB, CTNNBIP1, GPC4, WNT7B, FZD10, LRP6, FRAT2, MAPK9, NFATC4, SOX17, NFATC2, NFATC3, APC	834	138	6910	1.50097	0.999988	0.27591	41.5403
KEGG_PATHWAY	hsa04350:TGF-beta signaling pathway	17	0.00470163	0.0411225	PPP2R1A, GDF7, TGFBR2, TGFB3, RPS6KB2, TGFB2, ACVR2A, MAPK1, ACVR2B, ID1, PPP2CA, IFNG, LEFTY2, TGIF2, SMURF2, SMURF1, ID3	834	84	6910	1.6768	0.999991	0.276946	42.5709
KEGG_PATHWAY	hsa05140:Leishmaniasis	15	0.00414849	0.0417009	CR1, MARCKSL1, RELA, TGFB3, ITGB1, HLA-DQA2, TGFB2, MAPK1, FOS, MAPK14, IFNG, FCGR2A, NOS2, IL12B, HLA-DOA	834	71	6910	1.75043	0.999993	0.273881	43.0267
KEGG_PATHWAY	hsa05218:Melanoma	15	0.00414849	0.0417009	E2F1, PIK3CG, FGFR1, PDGFB, PDGFA, CDK6, PTEN, IGF1R, NRAS, MAPK1, PDGFRA, PIK3R5, PDGFD, PIK3R1, AKT2	834	71	6910	1.75043	0.999993	0.273881	43.0267
BIOCARTA	h_tcrPathway:T Cell Receptor Signaling Pathway	12	0.0033188	0.0441266	PIK3CG, PTPN7, FOS, FYN, RELA, MAP2K4, CALM3, NFATC4, NFATC2, NFATC3, PIK3R1, PRKCB	237	44	1625	1.86997	0.999994	0.863746	44.6587
KEGG_PATHWAY	hsa04810:Regulation of actin cytoskeleton	35	0.00967982	0.0456851	GNA13, FGFR1, ENAH, PDGFB, PDGFA, PPP1R12B, DIAPH2, WASF1, BCAR1, RDX, ARPC4, GNG12, BDKRB2, ITGB1, INSRR, VCL, TIAM1, PIKFYVE, PIK3R5, PDGFD, PIK3R1, APC, PIK3CG, ARHGEF4, BAIAP2, ACTN2, MAPK1, NRAS, CRKL, ITGA6, RRAS2, CFL1, PDGFRA, CYFIP1, ITGAD	834	211	6910	1.37435	0.999998	0.289721	46.0771
BIOCARTA	h_il2rbPathway:IL-2 Receptor Beta Chain in T cell Activation	11	0.00304223	0.0459905	PIK3CG, E2F1, MAPK1, FOS, NMI, CRKL, IL2RA, SOCS1, FAS, IRS1, PIK3R1	237	39	1625	1.9339	0.999996	0.831762	46.0569
KEGG_PATHWAY	hsa05220:Chronic myeloid leukemia	15	0.00414849	0.0462696	E2F1, PIK3CG, RELA, TGFBR2, TGFB3, CDK6, TGFB2, NRAS, MAPK1, CBLB, CRKL, PIK3R5, ABL1, PIK3R1, AKT2	834	72	6910	1.72612	0.999998	0.286586	46.5117
KEGG_PATHWAY	hsa05169:Epstein-Barr virus infection	32	0.00885012	0.0472891	TRAF1, POLR2G, POLR2F, IFNG, ENTPD8, PIK3R5, RBPJL, CCNA2, PSMD7, PIK3R1, MAP2K6, TRAF3, AKT2, PIK3CG, POLR3H, POLR1D, RELA, MAP2K4, HLA-A, CD40, MAPK10, YWHAE, POLR3E, CDK2, STAT3, POLR3D, HDAC4, YWHAG, MAPK14, MAPK9, TNFAIP3, NCOR2	834	190	6910	1.39543	0.999999	0.285866	47.2619
BIOCARTA	h_plateletAppPathway:Platelet Amyloid Precursor Protein Pathway	6	0.0016594	0.0539763	COL4A4, COL4A3, COL4A2, COL4A1, COL4A6, COL4A5	237	15	1625	2.74262	1	0.840869	51.6857
BIOCARTA	h_bcellsurvivalPathway:B Cell Survival Pathway	6	0.0016594	0.0539763	PIK3CG, FOS, CASP3, CASP7, ITGB1, PIK3R1	237	15	1625	2.74262	1	0.840869	51.6857
KEGG_PATHWAY	hsa04012:ErbB signaling pathway	17	0.00470163	0.054311	PIK3CG, CAMK2G, MAP2K4, RPS6KB2, MAPK10, PRKCB, NRAS, MAPK1, CBLB, CRKL, EREG, MAPK9, HBEGF, PIK3R5, ABL1, PIK3R1, AKT2	834	87	6910	1.61898	1	0.315203	52.1711
BIOCARTA	h_igf1mtorPathway:Skeletal muscle hypertrophy is regulated via AKT/mTOR pathway	7	0.00193596	0.0578422	IGF1R, INPPL1, PPP2CA, EIF2S1, EIF2S2, PTEN, PIK3R1	237	20	1625	2.39979	1	0.826984	54.211
BIOCARTA	h_ctcfPathway:CTCF: First Multivalent Nuclear Factor	8	0.00221253	0.0587026	PIK3CG, PPP2CA, TGFBR2, TGFB3, CD79B, PTEN, PIK3R1, TGFB2	237	25	1625	2.19409	1	0.798738	54.7562
KEGG_PATHWAY	hsa04973:Carbohydrate digestion and absorption	10	0.00276566	0.0590418	PIK3CG, ATP1B1, SLC2A2, ATP1B4, PIK3R5, ATP1A2, CACNA1D, PIK3R1, G6PC3, AKT2	834	42	6910	1.97271	1	0.331562	55.2365
KEGG_PATHWAY	hsa04390:Hippo signaling pathway	26	0.00719072	0.0602815	PPP2R1A, WNT10B, WNT5B, MOB1A, GDF7, TGFBR2, TGFB3, TEAD1, TEAD2, FZD5, GLI2, YWHAE, TGFB2, FZD10, YWHAG, WNT7B, FRMD6, CRB1, BBC3, ID1, PPP2CA, AMOT, DLG3, DLG2, DLG1, APC	834	151	6910	1.42662	1	0.330998	56.0092
KEGG_PATHWAY	hsa04621:NOD-like receptor signaling pathway	12	0.0033188	0.0608201	MAPK1, MEFV, MAPK14, RELA, CARD18, CASP8, PYCARD, MAPK9, MAPK10, BIRC3, TNFAIP3, BIRC2	834	55	6910	1.80772	1	0.327299	56.341
KEGG_PATHWAY	hsa04611:Platelet activation	23	0.00636102	0.061296	GNA13, PIK3CG, TLN1, COL3A1, STIM1, COL2A1, COL5A3, COL5A2, ITGB1, COL5A1, MAPK1, GP1BB, FYN, COL27A1, MAPK14, P2RY1, COL1A2, PIK3R5, FCGR2A, COL24A1, COL11A1, PIK3R1, AKT2	834	130	6910	1.46587	1	0.323468	56.6324
BIOCARTA	h_tsp1Pathway:TSP-1 Induced Apoptosis in Microvascular Endothelial Cell	4	0.00110627	0.0675934	FOS, CASP3, FYN, MAPK14	237	7	1625	3.91802	1	0.814747	60.0491
BIOCARTA	h_RNApol3Pathway:RNA polymerase III transcription	4	0.00110627	0.0675934	GTF3C5, GTF3C1, GTF3C4, GTF3C3	237	7	1625	3.91802	1	0.814747	60.0491
KEGG_PATHWAY	hsa05223:Non-small cell lung cancer	12	0.0033188	0.067831	PIK3CG, E2F1, MAPK1, NRAS, RXRB, CDK6, PIK3R5, FOXO3, RARB, PIK3R1, PRKCB, AKT2	834	56	6910	1.77544	1	0.345904	60.4548
KEGG_PATHWAY	hsa05330:Allograft rejection	9	0.0024891	0.0696582	CD80, IFNG, HLA-A, GZMB, FAS, IL12B, CD40, HLA-DOA, HLA-DQA2	834	37	6910	2.01536	1	0.347585	61.4664
BIOCARTA	h_amiPathway:Acute Myocardial Infarction	7	0.00193596	0.0715234	COL4A4, COL4A3, COL4A2, F10, COL4A1, COL4A6, COL4A5	237	21	1625	2.28551	1	0.805788	62.2012
KEGG_PATHWAY	hsa05416:Viral myocarditis	12	0.0033188	0.0753424	CASP3, CD80, FYN, CASP8, DAG1, HLA-A, CD40, HLA-DOA, ABL1, CXADR, HLA-DQA2, SGCB	834	57	6910	1.74429	1	0.364709	64.4626
KEGG_PATHWAY	hsa04666:Fc gamma R-mediated phagocytosis	16	0.00442506	0.0754216	PIK3CG, MARCKSL1, INPPL1, WASF1, ASAP2, RPS6KB2, ARPC4, PRKCE, PRKCB, MAPK1, CRKL, CFL1, PIK3R5, FCGR2A, PIK3R1, AKT2	834	84	6910	1.57817	1	0.359111	64.5028
BIOCARTA	h_integrinPathway:Integrin Signaling Pathway	10	0.00276566	0.076281	MAPK1, TLN1, CRKL, FYN, PPP1R12B, BCAR1, ACTN2, RAPGEF1, ITGB1, VCL	237	37	1625	1.85312	1	0.801599	64.6631
KEGG_PATHWAY	hsa04066:HIF-1 signaling pathway	18	0.00497819	0.076442	PIK3CG, VHL, CAMK2G, RELA, RPS6KB2, IL6R, STAT3, PRKCB, IGF1R, MAPK1, IFNG, VEGFA, PIK3R5, NOS2, PDHA1, EIF4E2, PIK3R1, AKT2	834	98	6910	1.5218	1	0.357341	65.0168
KEGG_PATHWAY	hsa04620:Toll-like receptor signaling pathway	19	0.00525476	0.0823201	PIK3CG, RELA, MAP2K4, MAPK10, CD40, CXCL10, MAPK1, FOS, CD80, MAPK14, CASP8, MAPK9, PIK3R5, IL12B, LBP, MAP2K6, PIK3R1, AKT2, TRAF3	834	106	6910	1.48511	1	0.373919	67.846
KEGG_PATHWAY	hsa04060:Cytokine-cytokine receptor interaction	36	0.00995639	0.0844973	IL22RA1, PDGFB, PDGFA, IL21R, TGFB3, TNFRSF8, CX3CL1, TGFB2, CXCL10, LIF, TNFRSF1A, IL4R, IL1RAP, IFNG, CSF2RB, FAS, THPO, IL18R1, IL2RA, TGFBR2, LIFR, IL6R, EDAR, CD40, TNFSF9, TNFSF8, LEP, ACVR2A, ACVR2B, RELT, CCR5, CX3CR1, VEGFA, PDGFRA, EPOR, IL12B	834	230	6910	1.29684	1	0.376227	68.8391
KEGG_PATHWAY	hsa05211:Renal cell carcinoma	13	0.00359536	0.0856398	PIK3CG, MAPK1, NRAS, CRKL, PDGFB, VHL, VEGFA, TGFB3, PIK3R5, RAPGEF1, PIK3R1, AKT2, TGFB2	834	65	6910	1.65707	1	0.374756	69.3488
BIOCARTA	h_ceramidePathway:Ceramide Signaling Pathway	7	0.00193596	0.0869052	MAPK1, TNFRSF1A, AIFM1, RELA, BAX, CASP8, MAP2K4	237	22	1625	2.18163	1	0.821095	69.6357
BIOCARTA	h_hcmvPathway:Human Cytomegalovirus and Map Kinase Pathways	6	0.0016594	0.0873173	PIK3CG, MAPK1, MAPK14, RELA, PIK3R1, MAP2K6	237	17	1625	2.41996	1	0.80094	69.8148
KEGG_PATHWAY	hsa04022:cGMP-PKG signaling pathway	27	0.00746729	0.0957243	GNA13, ATP1B1, MRVI1, ATP1B4, PDE3B, BDKRB2, ADORA1, EDNRB, ATP2B2, ATP2B4, NFATC4, PIK3R5, NFATC2, NFATC3, PIK3R1, AKT2, PIK3CG, IRS4, TRPC6, CREB5, PDE3A, ATP1A2, PRKCE, IRS1, MAPK1, CALM3, CACNA1D	834	166	6910	1.34762	1	0.404296	73.5251
KEGG_PATHWAY	hsa04914:Progesterone-mediated oocyte maturation	16	0.00442506	0.0958729	PIK3CG, CPEB3, PDE3B, CDC23, MAPK10, CDK2, PGR, IGF1R, MAPK1, RPS6KA1, MAPK14, MAPK9, PIK3R5, CCNA2, PIK3R1, AKT2	834	87	6910	1.52375	1	0.399158	73.5826
KEGG_PATHWAY	hsa04120:Ubiquitin mediated proteolysis	23	0.00636102	0.0965072	VHL, DDB1, SOCS1, HERC4, UBE2L6, BIRC6, CDC23, UBE3C, UBE2H, BIRC3, BIRC2, UBE2B, UBE2Q1, UBE2N, TRIM37, UBE2D4, CBLB, PIAS4, KLHL9, UBA3, RHOBTB1, SMURF2, SMURF1	834	137	6910	1.39097	1	0.395776	73.8263
BIOCARTA	h_pdgfPathway:PDGF Signaling Pathway	8	0.00221253	0.0990855	PIK3CG, FOS, PDGFA, MAP2K4, PDGFRA, PIK3R1, STAT3, PRKCB	237	28	1625	1.95901	1	0.822398	74.5374

## Sheet: Pathways_H1_clusterC1
Category	Term	Count	%	PValue	Genes	List Total	Pop Hits	Pop Total	Fold Enrichment	Bonferroni	Benjamini	FDR
KEGG_PATHWAY	hsa04722:Neurotrophin signaling pathway	27	0.00859265	7.06479e-05	FASLG, IRAK3, PDPK1, MAP3K5, BCL2, MAP3K1, GAB1, CAMK2D, PIK3CA, SH2B3, SHC3, PIK3R3, TRAF6, FRS2, PIK3R1, PIK3CB, MAPK10, RPS6KA5, RPS6KA6, MAPK1, RPS6KA3, CAMK4, GSK3B, MAPK14, NTRK2, RAP1A, MAPK8	676	120	6910	2.29993	0.0190334	0.0190334	0.0929553
KEGG_PATHWAY	hsa05231:Choline metabolism in cancer	24	0.00763791	8.19343e-05	WASF3, PIK3CB, LYPLA1, DGKH, MAPK10, DGKI, GPCPD1, MAPK1, PDPK1, DGKB, HIF1A, DGKE, SLC22A3, PIK3CA, PDGFRB, PCYT1A, MAPK8, SLC22A5, SLC5A7, WASL, PDGFD, PIK3R3, PIK3R1, SLC22A1	676	101	6910	2.42896	0.0220405	0.0110817	0.107798
KEGG_PATHWAY	hsa05200:Pathways in cancer	62	0.0197313	0.000137889	E2F2, FGF7, ARNT2, FASLG, FGF12, PTEN, EDNRB, CASP8, SLC2A1, PIK3CA, FAS, PRKACB, HHIP, PLCB1, CSF2RA, AR, PIK3CB, CDK6, STK4, CTNNA3, RAD51, MAPK1, CCDC6, CCND1, HIF1A, MDM2, PDGFRB, GNB4, MAPK8, PIAS2, DCC, BID, XIAP, GNAI1, KITLG, EGLN1, BCL2, TRAF6, PIK3R3, PIK3R1, FZD8, BMP2, COL4A1, EPAS1, MSH3, VHL, MSH2, TGFBR2, SMAD4, ITGA2, FZD3, MAPK10, HGF, FZD5, APPL1, FZD6, WNT2B, LAMA4, ADCY9, GSK3…	676	393	6910	1.61261	0.0368136	0.0124249	0.181354
KEGG_PATHWAY	hsa04024:cAMP signaling pathway	36	0.0114569	0.000346187	PPARA, GNAI1, ADCYAP1R1, PDE3B, OXTR, GRIN3A, ACOX3, ATP2B2, ATP2B3, GRIN2B, TIAM1, PPP1R12A, CAMK2D, PIK3CA, RAPGEF4, HHIP, PRKACB, HCN4, PIK3R3, HTR1F, PIK3R1, PIK3CB, CREB1, GRIN2A, NPR1, PDE3A, CREB5, MAPK10, ATP1A2, MAPK1, SSTR2, ADCY9, CAMK4, RRAS2, RAP1A, MAPK8	676	198	6910	1.85853	0.0898804	0.0232698	0.454736
KEGG_PATHWAY	hsa04550:Signaling pathways regulating pluripotency of stem cells	28	0.0089109	0.000398468	IL6ST, BMPR2, PAX6, REST, LIF, PCGF5, PIK3CA, SKIL, PIK3R3, PIK3R1, FZD8, BMP2, PIK3CB, SMAD5, SMAD4, LIFR, FZD3, FZD5, WNT2B, FZD6, INHBA, MAPK1, ACVR2B, GSK3B, MAPK14, ID4, JAK2, WNT7A	676	140	6910	2.04438	0.102736	0.0214477	0.523243
KEGG_PATHWAY	hsa04070:Phosphatidylinositol signaling system	22	0.00700142	0.000403863	IMPAD1, PIK3CB, DGKH, ITPKB, DGKI, CDS1, PTEN, ITPR2, CDS2, MTMR3, MTMR1, DGKB, DGKE, PIKFYVE, PIK3C3, PIK3CA, INPP4B, INPP4A, PLCB1, PIK3R3, IPMK, PIK3R1	676	98	6910	2.29471	0.104052	0.0181455	0.53031
KEGG_PATHWAY	hsa05205:Proteoglycans in cancer	36	0.0114569	0.000421096	ERBB4, PPP1R12B, FASLG, TLR4, PDCD4, TIMP3, SDC2, PDPK1, TIAM1, GAB1, PPP1R12A, CAMK2D, PIK3CA, FAS, PRKACB, THBS1, PIK3R3, FRS2, PIK3R1, FZD8, PIK3CB, ESR1, ITGA2, FZD3, HGF, FZD5, FZD6, ITPR2, WNT2B, MAPK1, CCND1, HIF1A, RRAS2, MAPK14, MDM2, WNT7A	676	200	6910	1.83994	0.108244	0.0162329	0.552881
KEGG_PATHWAY	hsa04068:FoxO signaling pathway	27	0.00859265	0.00046027	ATG12, FASLG, PTEN, PDPK1, S1PR1, PIK3CA, PRKAA2, PIK3R3, PIK3R1, PIK3CB, PRKAB2, TGFBR2, SMAD4, MAPK10, GRM1, STK4, ATM, BCL2L11, SOD2, MAPK1, CCND1, CCND2, MAPK14, SETD7, MDM2, MAPK8, KLF2	676	134	6910	2.05964	0.117699	0.0155309	0.604171
KEGG_PATHWAY	hsa04668:TNF signaling pathway	23	0.00731967	0.000474894	DNM1L, PIK3CB, CREB1, CREB5, MAPK10, TAB3, RPS6KA5, LIF, CASP10, MAPK1, MAP3K5, CASP7, MAPK14, CASP8, MAP3K8, PIK3CA, MAPK8, FAS, ITCH, TNFAIP3, PIK3R3, MAP2K6, PIK3R1	676	106	6910	2.21796	0.121204	0.0142532	0.623311
KEGG_PATHWAY	hsa04071:Sphingolipid signaling pathway	25	0.00795616	0.000475509	BID, SGMS2, GNAI1, CERS3, PTEN, ASAH2, S1PR2, PDPK1, MAP3K5, S1PR1, BCL2, PIK3CA, PLCB1, PIK3R3, PIK3R1, PPP2R1B, SPTLC2, PIK3CB, SPTLC3, ACER2, MAPK10, PRKCE, MAPK1, MAPK14, MAPK8	676	120	6910	2.12956	0.12135	0.0128536	0.624115
KEGG_PATHWAY	hsa04015:Rap1 signaling pathway	37	0.0117751	0.000524911	ITGAL, PARD3, FGF7, GNAI1, KITLG, CTNND1, FGF12, PFN2, GRIN2B, TIAM1, CNR1, RAPGEF6, PIK3CA, RAPGEF5, RAPGEF4, PDGFD, PIK3R3, RAPGEF2, PLCB1, THBS1, ANGPT2, PIK3R1, MAP2K6, FLT1, MAGI2, PIK3CB, GRIN2A, HGF, DOCK4, MAPK1, ADCY9, MAPK14, KRIT1, RAP1A, PDGFRB, PARD6G, LCP2	676	210	6910	1.801	0.133084	0.0128991	0.688751
KEGG_PATHWAY	hsa04022:cGMP-PKG signaling pathway	31	0.00986564	0.000616717	SLC8A3, MEF2C, MEF2A, GNAI1, PDE3B, PRKG1, ATP2B2, EDNRB, ATP2B3, PPP1R12A, GUCY1A2, GUCY1A3, PIK3CA, NFATC4, PLCB1, PIK3R3, NFATC2, PIK3R1, SLC8A1, SLC25A4, PIK3CB, CREB1, NPR1, PDE3A, CREB5, ATP1A2, PRKCE, ITPR2, MAPK1, ADCY9, PDE5A	676	166	6910	1.90891	0.154476	0.0138859	0.80876
KEGG_PATHWAY	hsa05210:Colorectal cancer	16	0.00509194	0.000708769	DCC, MSH3, MSH2, PIK3CB, TGFBR2, SMAD4, MAPK10, APPL1, MAPK1, CCND1, BCL2, GSK3B, PIK3CA, MAPK8, PIK3R3, PIK3R1	676	62	6910	2.63791	0.175397	0.0147254	0.928957
KEGG_PATHWAY	hsa04150:mTOR signaling pathway	15	0.0047737	0.00108428	CAB39L, PIK3CB, RRAGD, PTEN, RPS6KA6, MAPK1, PDPK1, RPS6KA3, EIF4E, ULK1, ULK2, PIK3CA, PRKAA2, PIK3R3, PIK3R1	676	58	6910	2.64359	0.255531	0.0208569	1.41789
KEGG_PATHWAY	hsa04917:Prolactin signaling pathway	17	0.00541019	0.00109265	PIK3CB, ESR1, SOCS7, MAPK10, SOCS5, MAPK1, CCND1, PRLR, CCND2, GSK3B, MAPK14, PIK3CA, JAK2, MAPK8, PIK3R3, SHC3, PIK3R1	676	71	6910	2.4475	0.257226	0.019629	1.42876
KEGG_PATHWAY	hsa05211:Renal cell carcinoma	16	0.00509194	0.00119767	EPAS1, PIK3CB, VHL, ARNT2, EGLN1, HGF, PAK6, MAPK1, HIF1A, GAB1, SLC2A1, PIK3CA, RAP1A, TCEB1, PIK3R3, PIK3R1	676	65	6910	2.51616	0.278167	0.0201665	1.56509
BIOCARTA	h_dicerPathway:Dicer Pathway	5	0.00159123	0.00119918	DICER1, AGO1, AGO2, AGO3, AGO4	210	5	1625	7.7381	0.273251	0.273251	1.56167
KEGG_PATHWAY	hsa04931:Insulin resistance	22	0.00700142	0.00153259	PPARA, PIK3CB, CREB1, PRKAB2, CREB5, MAPK10, PRKCE, PTEN, PPARGC1B, RPS6KA6, PPP1R3D, PDPK1, PPP1R3C, RPS6KA3, GSK3B, GFPT1, SLC2A1, PIK3CA, MAPK8, PRKAA2, PIK3R3, PIK3R1	676	108	6910	2.08224	0.3411	0.0242416	1.99868
KEGG_PATHWAY	hsa00564:Glycerophospholipid metabolism	20	0.00636493	0.00179424	PLA2G16, CRLS1, LPGAT1, LYPLA1, DGKH, DGKI, CDS1, GPCPD1, LPIN1, CDS2, AGPAT5, DGKB, DGKE, ETNK1, MBOAT2, LCLAT1, PCYT1A, AGPAT4, GPAM, AGPAT3	676	95	6910	2.15198	0.386437	0.0267724	2.3362
KEGG_PATHWAY	hsa04210:Apoptosis	15	0.0047737	0.00215365	BID, CASP10, TNFRSF10B, XIAP, AIFM1, PIK3CB, CASP7, BCL2, CASP8, FASLG, PIK3CA, FAS, PIK3R3, PIK3R1, ATM	676	62	6910	2.47304	0.443688	0.030393	2.79806
KEGG_PATHWAY	hsa05161:Hepatitis B	26	0.0082744	0.00331661	MAVS, E2F2, FASLG, TLR4, PTEN, DDX3X, MAP3K1, BCL2, CASP8, PIK3CA, NFATC4, FAS, PIK3R3, NFATC2, PIK3R1, EGR3, PIK3CB, CREB1, SMAD4, CDK6, CREB5, MAPK10, CASP10, MAPK1, CCND1, MAPK8	676	145	6910	1.83289	0.594898	0.0441754	4.27874
KEGG_PATHWAY	hsa04914:Progesterone-mediated oocyte maturation	18	0.00572843	0.00394619	CPEB3, PIK3CB, GNAI1, PDE3B, CDC23, MAPK10, PGR, RPS6KA6, MAPK1, RPS6KA3, MAD2L1, ADCY9, MAPK14, PIK3CA, MAPK8, PRKACB, PIK3R3, PIK3R1	676	87	6910	2.11487	0.658869	0.0499244	5.07161
KEGG_PATHWAY	hsa04115:p53 signaling pathway	15	0.0047737	0.00458773	BID, CDK6, CCNG1, PTEN, ATM, SESN3, CCND1, CCND2, SERPINE1, CASP8, MDM2, MDM4, FAS, THBS1, PERP	676	67	6910	2.28848	0.713706	0.0552657	5.87328
KEGG_PATHWAY	hsa04725:Cholinergic synapse	21	0.00668317	0.00493408	PIK3CB, GNAI1, CREB1, CREB5, ITPR2, MAPK1, KCNQ3, KCNJ6, CAMK4, ADCY9, BCL2, CAMK2D, PIK3CA, CHRNA7, JAK2, GNB4, SLC5A7, PRKACB, PLCB1, PIK3R3, PIK3R1	676	111	6910	1.93387	0.739563	0.0568173	6.30348
KEGG_PATHWAY	hsa04921:Oxytocin signaling pathway	27	0.00859265	0.00529962	MEF2C, GNAI1, PPP1R12B, OXTR, PPP1R12A, EEF2K, GUCY1A2, CAMK2D, GUCY1A3, PIK3CA, NFATC4, PRKAA2, PRKACB, PLCB1, PIK3R3, NFATC2, PIK3R1, PIK3CB, PRKAB2, NPR1, ITPR2, CD38, MAPK1, CCND1, KCNJ6, ADCY9, CAMK4	676	158	6910	1.74678	0.764332	0.0584446	6.75554
KEGG_PATHWAY	hsa00534:Glycosaminoglycan biosynthesis - heparan sulfate / heparin	8	0.00254597	0.00646488	HS3ST5, HS3ST3A1, XYLT1, HS3ST1, HS6ST3, EXT1, EXT2, HS2ST1	676	24	6910	3.4073	0.828669	0.068134	8.1832
KEGG_PATHWAY	hsa04919:Thyroid hormone signaling pathway	21	0.00668317	0.00669938	KAT2B, THRA, THRB, PIK3CB, SLC16A10, ESR1, MED13, ATP1A2, MED12L, MAPK1, PDPK1, CCND1, HIF1A, GSK3B, SLC2A1, MDM2, PIK3CA, PRKACB, PLCB1, PIK3R3, PIK3R1	676	114	6910	1.88298	0.839324	0.0679061	8.46805
KEGG_PATHWAY	hsa04141:Protein processing in endoplasmic reticulum	28	0.0089109	0.00681481	RAD23B, DERL2, DNAJC10, SSR1, MAP3K5, UBE2D3, HSPA2, BAG1, BCL2, YOD1, SAR1B, UBE2D1, SAR1A, DNAJA2, MAN1A2, UFD1L, UBE2J1, MAPK10, PARK2, SKP1, MARCH6, MAN1C1, ATXN3, HSPA4L, SVIP, MAPK8, EIF2AK2, SEL1L	676	169	6910	1.69357	0.844323	0.0665687	8.60797
KEGG_PATHWAY	hsa04310:Wnt signaling pathway	24	0.00763791	0.0072305	CSNK1A1, FZD8, VANGL1, SMAD4, FZD3, MAPK10, SKP1, FZD5, WNT2B, FZD6, CCND1, CSNK2A1, CCND2, GSK3B, CAMK2D, NFATC4, MAPK8, PRKACB, SOX17, PLCB1, TBL1X, NFATC2, BAMBI, WNT7A	676	138	6910	1.77772	0.861078	0.0680669	9.11019
BIOCARTA	h_eif4Pathway:Regulation of eIF4e and p70 S6 Kinase	9	0.00286422	0.00764766	MAPK1, PDPK1, EIF4E, MAPK14, EIF4A2, PIK3CA, PTEN, PIK3R1, GHR	210	24	1625	2.90179	0.870244	0.639783	9.58004
KEGG_PATHWAY	hsa05218:Melanoma	15	0.0047737	0.00783653	E2F2, FGF7, PIK3CB, CDK6, HGF, FGF12, PTEN, MAPK1, CCND1, MDM2, PIK3CA, PDGFRB, PDGFD, PIK3R3, PIK3R1	676	71	6910	2.15955	0.882337	0.071134	9.83783
KEGG_PATHWAY	hsa04510:Focal adhesion	32	0.0101839	0.00942831	XIAP, PPP1R12B, PTEN, PAK6, PDPK1, ARHGAP5, ITGB8, BCL2, ITGB6, PPP1R12A, PIK3CA, PDGFD, SHC3, THBS1, PIK3R3, PIK3R1, FLT1, COL4A1, PIK3CB, ITGA1, ITGA2, HGF, MAPK10, MAPK1, CCND1, LAMA4, CCND2, GSK3B, PDGFRB, RAP1A, MAPK8, PARVA	676	206	6910	1.58787	0.923973	0.0823038	11.7234
KEGG_PATHWAY	hsa05145:Toxoplasmosis	21	0.00668317	0.00982267	XIAP, LDLR, PIK3CB, GNAI1, TLR4, MAPK10, MAPK1, PDPK1, LAMA4, HSPA2, IL10RA, BCL2, MAPK14, CASP8, PIK3CA, MAPK8, JAK2, PIK3R3, TRAF6, MAP2K6, PIK3R1	676	118	6910	1.81915	0.931777	0.0829672	12.1849
KEGG_PATHWAY	hsa05215:Prostate cancer	17	0.00541019	0.0103319	E2F2, AR, PIK3CB, CREB1, CREB5, PTEN, MAPK1, PDPK1, CCND1, GSK3B, BCL2, MDM2, PIK3CA, PDGFRB, PDGFD, PIK3R3, PIK3R1	676	88	6910	1.97468	0.940685	0.0844937	12.7776
KEGG_PATHWAY	hsa04014:Ras signaling pathway	34	0.0108204	0.0117225	FGF7, RAB5B, KITLG, FASLG, FGF12, RGL1, RASAL2, PAK6, GRIN2B, TIAM1, GAB1, PIK3CA, RAPGEF5, PRKACB, PDGFD, SHC3, PIK3R3, ANGPT2, RASA1, PIK3R1, RASA2, PLA2G16, FLT1, PIK3CB, GRIN2A, HGF, MAPK10, STK4, MAPK1, RRAS2, RAP1A, PDGFRB, MAPK8, GNB4	676	226	6910	1.53781	0.959536	0.0926186	14.3771
KEGG_PATHWAY	hsa04066:HIF-1 signaling pathway	18	0.00572843	0.013252	PDK1, FLT1, VHL, PIK3CB, TLR4, EGLN1, MAPK1, HIF1A, EIF4E, BCL2, SLC2A1, SERPINE1, CAMK2D, PIK3CA, TCEB1, PIK3R3, ANGPT2, PIK3R1	676	98	6910	1.87749	0.973448	0.101227	16.1051
KEGG_PATHWAY	hsa04010:MAPK signaling pathway	37	0.0117751	0.014503	MEF2C, IL1R1, FGF7, MAP4K2, PPM1A, FASLG, FGF12, MAP3K5, HSPA2, MAP3K2, ELK4, MAPT, MAP3K1, MAP3K8, FAS, PRKACB, TRAF6, RAPGEF2, RASA1, MAP2K6, RASA2, TAOK1, TGFBR2, MAPK10, STK4, RPS6KA5, RPS6KA6, MAPK1, DUSP3, RPS6KA3, RRAS2, MAPK14, NTRK2, RAP1A, PDGFRB, CACNA1E, MAPK8	676	255	6910	1.48318	0.981196	0.107326	17.4944
KEGG_PATHWAY	hsa04915:Estrogen signaling pathway	18	0.00572843	0.0145976	FKBP5, PIK3CB, GNAI1, CREB1, ESR1, CREB5, GRM1, ITPR2, MAPK1, KCNJ6, HSPA2, ADCY9, PIK3CA, PRKACB, PLCB1, PIK3R3, SHC3, PIK3R1	676	99	6910	1.85853	0.981681	0.105156	17.5986
KEGG_PATHWAY	hsa04350:TGF-beta signaling pathway	16	0.00509194	0.0150037	PPP2R1B, BMP2, TGFBR2, SMAD5, BMPR2, SMAD4, SKP1, MAPK1, INHBA, ACVR2B, ZFYVE9, TGIF1, ID4, SMURF2, THBS1, BAMBI	676	84	6910	1.94703	0.983624	0.105181	18.0445
BIOCARTA	h_hcmvPathway:Human Cytomegalovirus and Map Kinase Pathways	7	0.00222772	0.0152748	MAPK1, MAPK14, CREB1, MAP3K1, PIK3CA, PIK3R1, MAP2K6	210	17	1625	3.18627	0.983335	0.744573	18.2837
KEGG_PATHWAY	hsa05166:HTLV-I infection	37	0.0117751	0.0153568	E2F2, ITGAL, IL1R1, XIAP, ELK4, MAP3K1, SLC2A1, PIK3CA, NFATC4, PRKACB, NFATC2, PIK3R3, PIK3R1, FZD8, KAT2B, SLC25A4, PIK3CB, RAN, CREB1, TGFBR2, SMAD4, TNFRSF13C, CDC23, FZD3, FZD5, ATM, WNT2B, FZD6, CCND1, MAD2L1, ADCY9, CCND2, RRAS2, GSK3B, PDGFRB, WNT7A, TP53INP1	676	256	6910	1.47738	0.985145	0.10486	18.4303
BIOCARTA	h_nfatPathway:NFAT and Hypertrophy of the heart (Transcription in the broken heart)	14	0.00445545	0.0158285	CSNK1A1, MEF2C, LIF, MAPK1, PRKAR2A, CAMK4, MAPK14, GSK3B, PIK3CA, NFATC4, MAPK8, PRKACB, NFATC2, PIK3R1	210	54	1625	2.00617	0.985651	0.653896	18.8844
BIOCARTA	H_gsk3Pathway:Inactivation of Gsk3 by AKT causes accumulation of b-catenin in Alveolar Macrophages	9	0.00286422	0.0163831	PDPK1, CCND1, GNAI1, GSK3B, PIK3CA, GJA1, TLR4, EIF2AK2, PIK3R1	210	27	1625	2.57937	0.987649	0.584719	19.4819
BIOCARTA	h_crebPathway:Transcription factor CREB and its extracellular signals	9	0.00286422	0.0163831	RPS6KA5, MAPK1, PRKAR2A, MAPK14, CREB1, CAMK2D, PIK3CA, PRKACB, PIK3R1	210	27	1625	2.57937	0.987649	0.584719	19.4819
KEGG_PATHWAY	hsa04622:RIG-I-like receptor signaling pathway	14	0.00445545	0.0166598	MAVS, ATG12, MAPK10, RNF125, CYLD, CASP10, SIKE1, DDX3X, ATG5, MAP3K1, MAPK14, CASP8, MAPK8, TRAF6	676	70	6910	2.04438	0.989638	0.110566	19.8398
KEGG_PATHWAY	hsa04723:Retrograde endocannabinoid signaling	18	0.00572843	0.017607	GABRG1, GABRA4, GABRB2, GNAI1, GABRB1, MAPK10, GRM1, ITPR2, MAPK1, NAPEPLD, KCNJ6, ADCY9, MAPK14, CNR1, MAPK8, GNB4, PRKACB, PLCB1	676	101	6910	1.82172	0.992028	0.113784	20.8503
KEGG_PATHWAY	hsa04923:Regulation of lipolysis in adipocytes	12	0.00381896	0.0178943	PLA2G16, ADCY9, GNAI1, PIK3CB, ABHD5, PDE3B, PIK3CA, NPR1, PRKACB, PRKG1, PIK3R3, PIK3R1	676	56	6910	2.19041	0.992637	0.112892	21.1544
BBID	72.IAP_interaction_with_cell_death_pathways	6	0.00190948	0.0188673	CD47, XIAP, CASP7, CASP8, MAP4K2, FAS	45	15	388	3.44889	0.731333	0.731333	17.8436
KEGG_PATHWAY	hsa05212:Pancreatic cancer	13	0.0041372	0.0219106	E2F2, MAPK1, CCND1, PIK3CB, TGFBR2, SMAD4, PIK3CA, MAPK8, CDK6, MAPK10, PIK3R3, PIK3R1, RAD51	676	65	6910	2.04438	0.997585	0.133657	25.2948
KEGG_PATHWAY	hsa05214:Glioma	13	0.0041372	0.0219106	E2F2, PIK3CB, CDK6, PTEN, MAPK1, CCND1, CAMK2D, MDM2, PIK3CA, PDGFRB, PIK3R3, SHC3, PIK3R1	676	65	6910	2.04438	0.997585	0.133657	25.2948
KEGG_PATHWAY	hsa00561:Glycerolipid metabolism	12	0.00381896	0.0229071	DGKB, AGPAT5, DGKE, MBOAT2, LCLAT1, DGKH, DGKI, AGPAT4, LPIN1, AGPAT3, GPAM, ALDH9A1	676	58	6910	2.11487	0.99817	0.136349	26.2905
KEGG_PATHWAY	hsa05142:Chagas disease (American trypanosomiasis)	18	0.00572843	0.0229923	PPP2R1B, PIK3CB, GNAI1, TGFBR2, FASLG, TLR4, MAPK10, MAPK1, MAPK14, CASP8, SERPINE1, PIK3CA, MAPK8, FAS, PLCB1, PIK3R3, TRAF6, PIK3R1	676	104	6910	1.76917	0.998212	0.133934	26.375
KEGG_PATHWAY	hsa04971:Gastric acid secretion	14	0.00445545	0.0231165	KCNJ15, GNAI1, KCNJ10, ATP1A2, KCNK2, KCNJ1, ITPR2, KCNK10, SSTR2, ADCY9, SLC26A7, CAMK2D, PRKACB, PLCB1	676	73	6910	1.96036	0.998273	0.131829	26.4982
KEGG_PATHWAY	hsa04962:Vasopressin-regulated water reabsorption	10	0.00318246	0.0240782	DYNC1LI2, RAB5B, ADCY9, DYNLL2, CREB1, AQP4, CREB5, DCTN5, PRKACB, DCTN6	676	44	6910	2.32316	0.998679	0.134214	27.4449
KEGG_PATHWAY	hsa04750:Inflammatory mediator regulation of TRP channels	17	0.00541019	0.0271619	IL1R1, PIK3CB, MAPK10, PRKCE, ITPR2, HRH1, ADCY9, MAPK14, IL1RAP, CAMK2D, PIK3CA, MAPK8, PRKACB, PLCB1, PIK3R3, MAP2K6, PIK3R1	676	98	6910	1.77319	0.999441	0.147316	30.4054
BBID	100.MAPK_signaling_cascades	7	0.00222772	0.0277422	MAPK1, MAP3K5, MAP3K2, MAPK14, MAP3K1, MAPK8, MAP2K6	45	22	388	2.74343	0.856478	0.621157	25.1967
KEGG_PATHWAY	hsa04916:Melanogenesis	17	0.00541019	0.0321622	FZD8, TYRP1, GNAI1, CREB1, KITLG, FZD3, FZD5, FZD6, WNT2B, MAPK1, EDNRB, ADCY9, GSK3B, CAMK2D, PRKACB, PLCB1, WNT7A	676	100	6910	1.73772	0.999863	0.169102	34.9696
BIOCARTA	h_ctcfPathway:CTCF: First Multivalent Nuclear Factor	8	0.00254597	0.0329419	SMAD5, TGFBR2, SMAD4, PIK3CA, TGFBR3, MDM2, PTEN, PIK3R1	210	25	1625	2.47619	0.999865	0.773503	35.5577
KEGG_PATHWAY	hsa05162:Measles	21	0.00668317	0.0330271	MAVS, PIK3CB, FASLG, TLR4, CDK6, CCND1, TNFRSF10B, CSNK2A1, HSPA2, CCND2, CD46, GSK3B, PIK3CA, JAK2, FAS, EIF2AK2, TNFAIP3, PIK3R3, TRAF6, PIK3R1, CD28	676	133	6910	1.61398	0.999892	0.170083	35.7304
KEGG_PATHWAY	hsa05222:Small cell lung cancer	15	0.0047737	0.0348461	E2F2, CCND1, LAMA4, COL4A1, XIAP, PIK3CB, BCL2, PIK3CA, ITGA2, PIAS2, CDK6, TRAF6, PIK3R3, PTEN, PIK3R1	676	85	6910	1.80386	0.999935	0.175472	37.3038
KEGG_PATHWAY	hsa04390:Hippo signaling pathway	23	0.00731967	0.036019	PPP2R1B, FZD8, PARD3, BMP2, MOB1B, TGFBR2, BMPR2, SMAD4, FZD3, FZD5, CTNNA3, WNT2B, FZD6, CCND1, FRMD6, CCND2, CTGF, GSK3B, SERPINE1, LIMD1, PARD6G, WNT7A, DLG2	676	151	6910	1.55698	0.999954	0.177697	38.2993
BBID	46.P13K_PTEN	5	0.00159123	0.0362025	BID, CASP7, BCL2, CASP8, FAS	45	12	388	3.59259	0.921473	0.571774	31.6474
BBID	83.Growth_factors_Survival_factors_Mitogens	5	0.00159123	0.0362025	CD47, PDPK1, EIF4E, BCL2, CDK6	45	12	388	3.59259	0.921473	0.571774	31.6474
KEGG_PATHWAY	hsa00562:Inositol phosphate metabolism	13	0.0041372	0.0408098	IMPAD1, PIK3CB, ITPKB, PTEN, MTMR3, MTMR1, PIKFYVE, PIK3C3, PIK3CA, INPP4B, INPP4A, PLCB1, IPMK	676	71	6910	1.87161	0.999988	0.19583	42.216
KEGG_PATHWAY	hsa04713:Circadian entrainment	16	0.00509194	0.04128	GNAI1, CREB1, ADCYAP1R1, GRIN2A, PRKG1, RPS6KA5, MAPK1, KCNJ6, GRIN2B, ADCY9, CAMK2D, GUCY1A2, GUCY1A3, GNB4, PRKACB, PLCB1	676	95	6910	1.72158	0.99999	0.194546	42.5876
KEGG_PATHWAY	hsa04020:Calcium signaling pathway	26	0.0082744	0.0417743	SLC8A3, ERBB4, OXTR, ITPKB, EDNRB, ATP2B2, HRH1, ATP2B3, PDE1C, CAMK2D, CHRNA7, PRKACB, PLCB1, SLC8A1, SLC25A4, STIM2, GRIN2A, GRM1, ITPR2, CD38, CAMK4, ADCY9, AVPR1A, TBXA2R, PDGFRB, CACNA1E	676	179	6910	1.48474	0.999991	0.19341	42.9761
KEGG_PATHWAY	hsa04120:Ubiquitin mediated proteolysis	21	0.00668317	0.0433472	XIAP, UBE4A, VHL, UBE2J1, CDC23, PARK2, SKP1, CUL3, TRIM37, CUL5, UBE2D3, NEDD4, UBE2K, MAP3K1, MDM2, SMURF2, PIAS2, ITCH, TCEB1, UBE2D1, TRAF6	676	137	6910	1.56686	0.999994	0.196804	44.196
KEGG_PATHWAY	hsa04924:Renin secretion	12	0.00381896	0.0440099	GNAI1, PDE1C, CREB1, ADCYAP1R1, GUCY1A2, PDE3B, GUCY1A3, NPR1, PDE3A, PRKACB, PLCB1, ITPR2	676	64	6910	1.91661	0.999995	0.196364	44.7027
KEGG_PATHWAY	hsa04380:Osteoclast differentiation	20	0.00636493	0.0508054	IL1R1, FOSL2, PIK3CB, CREB1, TGFBR2, FHL2, MAPK10, MAPK1, CYLD, CTSK, CAMK4, MAPK14, PIK3CA, MAPK8, PIK3R3, NFATC2, TRAF6, MAP2K6, PIK3R1, LCP2	676	131	6910	1.56059	0.999999	0.220276	49.6589
KEGG_PATHWAY	hsa04720:Long-term potentiation	12	0.00381896	0.0533157	MAPK1, RPS6KA6, RPS6KA3, GRIN2B, CAMK4, CAMK2D, GRIN2A, RAP1A, PRKACB, PLCB1, GRM1, ITPR2	676	66	6910	1.85853	1	0.226589	51.3835
KEGG_PATHWAY	hsa04932:Non-alcoholic fatty liver disease (NAFLD)	22	0.00700142	0.0606867	BID, PPARA, COX8C, PIK3CB, COX7B, PRKAB2, ADIPOR2, FASLG, MAPK10, BCL2L11, MAP3K5, CASP7, GSK3B, CASP8, PIK3CA, MAPK8, FAS, PRKAA2, ITCH, PIK3R3, NDUFS1, PIK3R1	676	151	6910	1.48928	1	0.250707	56.137
BIOCARTA	h_p38mapkPathway:p38 MAPK Signaling Pathway	10	0.00318246	0.0616726	RPS6KA5, MEF2C, MAP3K5, MEF2A, MAPK14, MAP3K9, CREB1, MAP3K1, RAPGEF2, MAP2K6	210	40	1625	1.93452	1	0.910984	56.6136
KEGG_PATHWAY	hsa05213:Endometrial cancer	10	0.00318246	0.0624782	MAPK1, PDPK1, CCND1, PIK3CB, GSK3B, PIK3CA, PIK3R3, PTEN, PIK3R1, CTNNA3	676	52	6910	1.96575	1	0.253582	57.2255
KEGG_PATHWAY	hsa04144:Endocytosis	34	0.0108204	0.0633466	PARD3, RAB5B, LDLR, ERBB4, STAM2, VPS37A, EEA1, CLTC, HSPA2, SH3GLB1, ZFYVE9, GIT2, VPS4B, SPG20, ITCH, TRAF6, VPS36, EHD3, FLT1, RAB4A, TGFBR2, PSD3, PSD4, RAB31, RAB11FIP2, NEDD4, IGF2R, MDM2, GRK7, SMURF2, WASL, PARD6G, ARAP2, RNF41	676	258	6910	1.34707	1	0.253087	57.7441
KEGG_PATHWAY	hsa04360:Axon guidance	19	0.00604668	0.0675365	DCC, ABLIM1, PLXNC1, GNAI1, EFNB2, PAK6, EPHA5, MAPK1, CFL2, GSK3B, SRGAP3, ROBO2, NFATC4, UNC5D, SEMA3A, NFATC2, RASA1, SRGAP1, SRGAP2	676	127	6910	1.52926	1	0.264179	60.1657
KEGG_PATHWAY	hsa03018:RNA degradation	13	0.0041372	0.0689072	NUDT16, PABPC5, LSM6, CNOT2, PAPD5, CNOT7, CNOT6, CNOT4, PABPC4L, DCP2, BTG1, CNOT6L, XRN1	676	77	6910	1.72577	1	0.265269	60.9296
BIOCARTA	h_erk5Pathway:Role of Erk5 in Neuronal Survival	6	0.00190948	0.0704222	MEF2C, MAPK1, MEF2A, CREB1, PIK3CA, PIK3R1	210	18	1625	2.57937	1	0.911793	61.6308
BIOCARTA	h_spryPathway:Sprouty regulation of tyrosine kinase signals	6	0.00190948	0.0704222	PTPRB, SPRY3, MAPK1, SPRY1, SPRY4, RASA1	210	18	1625	2.57937	1	0.911793	61.6308
BIOCARTA	h_ptenPathway:PTEN dependent cell cycle arrest and apoptosis	6	0.00190948	0.0704222	MAPK1, PDPK1, PIK3CA, FASLG, PTEN, PIK3R1	210	18	1625	2.57937	1	0.911793	61.6308
KEGG_PATHWAY	hsa04710:Circadian rhythm	7	0.00222772	0.0758148	CREB1, PRKAB2, RORA, PRKAA2, SKP1, FBXL3, CLOCK	676	31	6910	2.30817	1	0.284721	64.5775
KEGG_PATHWAY	hsa04012:ErbB signaling pathway	14	0.00445545	0.0786843	PAK6, MAPK1, EREG, ERBB4, PIK3CB, GSK3B, GAB1, CAMK2D, PIK3CA, MAPK8, MAPK10, SHC3, PIK3R3, PIK3R1	676	87	6910	1.6449	1	0.290319	65.9983
KEGG_PATHWAY	hsa04960:Aldosterone-regulated sodium reabsorption	8	0.00254597	0.0805372	MAPK1, PDPK1, PIK3CB, PIK3CA, ATP1A2, PIK3R3, PIK3R1, KCNJ1	676	39	6910	2.0968	1	0.292516	66.8875
KEGG_PATHWAY	hsa04611:Platelet activation	19	0.00604668	0.0808024	PIK3CB, GNAI1, ITGA2, PRKG1, ITPR2, MAPK1, ADCY9, MAPK14, PPP1R12A, TBXA2R, GUCY1A2, PIK3CA, GUCY1A3, RAP1A, PRKACB, PLCB1, PIK3R3, PIK3R1, LCP2	676	130	6910	1.49397	1	0.289685	67.013
BIOCARTA	h_metPathway:Signaling of Hepatocyte Growth Factor Receptor	9	0.00286422	0.0808212	MAPK1, GAB1, RAP1A, PIK3CA, MAPK8, HGF, PTEN, PIK3R1, RASA1	210	36	1625	1.93452	1	0.917155	66.8951
BIOCARTA	h_mapkPathway:MAPKinase Signaling Pathway	17	0.00541019	0.082297	MEF2C, MEF2A, CREB1, MAP4K2, MAPK10, RPS6KA5, MAPK1, MAP3K5, RPS6KA3, MAP3K2, MAP3K9, MAPK14, MAP3K1, MAP3K8, MAPK8, RAPGEF2, MAP2K6	210	87	1625	1.51204	1	0.89817	67.5855
KEGG_PATHWAY	hsa04540:Gap junction	14	0.00445545	0.0845126	GNAI1, GJA1, PRKG1, GRM1, ITPR2, MAPK1, ADCY9, MAP3K2, GUCY1A2, GUCY1A3, PDGFRB, PDGFD, PRKACB, PLCB1	676	88	6910	1.62621	1	0.297559	68.7232
KEGG_PATHWAY	hsa04724:Glutamatergic synapse	17	0.00541019	0.0871682	GNAI1, GRIK3, GRIN2A, GRIN3A, GRM1, SHANK2, ITPR2, MAPK1, SLC1A2, GRIN2B, ADCY9, GRM7, GLS, GNB4, SLC38A1, PRKACB, PLCB1	676	114	6910	1.52432	1	0.301994	69.8966
KEGG_PATHWAY	hsa05220:Chronic myeloid leukemia	12	0.00381896	0.0887716	MAPK1, E2F2, CCND1, PIK3CB, TGFBR2, SMAD4, PIK3CA, MDM2, CDK6, SHC3, PIK3R3, PIK3R1	676	72	6910	1.70365	1	0.303176	70.5853
KEGG_PATHWAY	hsa05033:Nicotine addiction	8	0.00254597	0.0898246	GABRG1, GRIN2B, GABRA4, GABRB2, GABRB1, GRIN2A, CHRNA7, GRIN3A	676	40	6910	2.04438	1	0.302718	71.0296
KEGG_PATHWAY	hsa05230:Central carbon metabolism in cancer	11	0.00350071	0.0903537	PDK1, MAPK1, HIF1A, PIK3CB, GLS, SLC2A1, PDGFRB, PIK3CA, PIK3R3, PTEN, PIK3R1	676	64	6910	1.75689	1	0.300754	71.2505
KEGG_PATHWAY	hsa04930:Type II diabetes mellitus	9	0.00286422	0.0913063	MAPK1, PIK3CB, PIK3CA, CACNA1E, MAPK8, MAPK10, PRKCE, PIK3R3, PIK3R1	676	48	6910	1.91661	1	0.300057	71.6443
KEGG_PATHWAY	hsa05223:Non-small cell lung cancer	10	0.00318246	0.0913081	MAPK1, E2F2, PDPK1, CCND1, PIK3CB, PIK3CA, CDK6, PIK3R3, STK4, PIK3R1	676	56	6910	1.82534	1	0.29668	71.645
BBID	105.Signaling_glucose_uptake	4	0.00127299	0.0925458	MAPK1, PDPK1, SLC2A1, PIK3R1	45	10	388	3.44889	0.99877	0.812726	63.2881

[truncated: 3 more sheets: Pathways_H1_clusterC2a, Pathways_H1_clusterC2b, Pathways_H1_clusterC2c]
