# Supplementary material for: High-content screen in human pluripotent cells identifies miRNA-regulated pathways controlling pluripotency and differentiation
Source: Stem Cell Res Ther. 2019 Jul 8;10:202. doi: 10.1186/s13287-019-1318-6 (PMC6615276; doi:10.1186/s13287-019-1318-6)
Supplement: Supplementary file 5 — Pathways comparisons. Excel file with all comparisons between the pathways identified by DAVID. (XLSX 31 kb) [file 13287_2019_1318_MOESM5_ESM.xlsx]

## Sheet: Clusters Components
Biological Model	NTera-2 (Human Embryonal Carcinoma Cell)							H1 (Human Embryonic Stem Cell)
Phenotypical Effect	Pro-Diff	Pro-Diff	Pro-Diff	Pro-Pluri	Pro-Pluri	Pro-Pluri		Pro-Diff	Pro-Pluri	Pro-Diff	Pro-Pluri	Pro-Pluri	Pro-Pluri	Pro-Pluri
Phenotypical Cluster	Cluster A1	Cluster A2	Cluster A3	Cluster B1	Cluster B2a	Cluster B2b		Cluster A	Cluster B1	Cluster B2	Cluster C1	Cluster C2a	Cluster C2b	Cluster C2c
Clustered miRNAs	miR-20b-5p	miR-17-3p	miR-29a-3p	miR-18a-5p	miR-302a-5p	miR-145-5p		miR-17-3p	miR-18a-5p	miR-29a-3p	miR-23a-3p	miR-145-5p	miR-222-3p	miR-302c-3p
	miR-20a-5p	miR-19b-3p	miR-29b-3p	miR-18b-5p	miR-106a-5p	miR-181d-5p		miR-22-3p	miR-24-3p	miR-29b-3p	miR-20a-5p	miR-302b-5p	miR-106a-5p	miR-302d-3p
	miR-22-3p	miR-21-5p		miR-101-3p	miR-302a-3p	miR-302b-5p		miR-27a-3p	miR-18b-5p		miR-19a-3p	miR-373-3p	miR-302a-5p	miR-371a-3p
		miR-23a-3p		miR-222-3p	miR-302b-3p	miR-371a-3p		miR-30a-5p	miR-101-3p		miR-19b-3p		miR-302a-3p	miR-92a-3p
		miR-19a-3p		miR-363-3p	miR-92a-3p	miR-302c-3p			miR-363-3p		miR-20b-5p		miR-302b-3p	miR-372-3p
		miR-27a-3p				miR-302d-3p					miR-21-5p
		miR-24-3p				miR-372-3p					miR-181d-5p
		miR-30a-5p				miR-373-3p
Criterion for the identification of shared mRNA-target	mRNA targetted for all miRNAs	mRNA targetted for at least 5 miRNAs	mRNA targetted for all miRNAs	mRNA targetted for at least 3 miRNAs	mRNA targetted for at least 3 miRNAs	mRNA targetted for at least 6 miRNAs		mRNA targetted for at least 3 miRNAs	mRNA targetted for at least 3 miRNAs	mRNA targetted for all miRNAs	mRNA targetted for at least 5 miRNAs	mRNA targetted for all miRNAs	mRNA targetted for at least 4 miRNAs	mRNA targetted for at least 4 miRNAs
Pro-Differentiation
Pro-Pluripotency

## Sheet: NT2 Diff Clusters
37 biological processes/pathways included exclusively in "Cluster A.1":	26 biological processes/pathways included exclusively in "Cluster A.2":	29 biological processes/pathways included exclusively in "Cluster A.3":	24 common biological processes/pathways in "Cluster A.1" and "Cluster A.2":	6 common biological processes/pathways in "Cluster A.1" and "Cluster A.3":	6 common biological processes/pathways in "Cluster A.3" and "Cluster A.2":	11 common biological processes/pathways in "Cluster A.1", "Cluster A.3" and "Cluster A.2":
hsa04621:NOD-like receptor signaling pathway	h_ctcfPathway:CTCF: First Multivalent Nuclear Factor	hsa04974:Protein digestion and absorption	hsa04550:Signaling pathways regulating pluripotency of stem cells	hsa05215:Prostate cancer	hsa04360:Axon guidance	hsa04722:Neurotrophin signaling pathway
hsa04668:TNF signaling pathway	h_dicerPathway:Dicer Pathway	hsa05146:Amoebiasis	hsa04010:MAPK signaling pathway	hsa04151:PI3K-Akt signaling pathway	hsa04120:Ubiquitin mediated proteolysis	hsa05200:Pathways in cancer
hsa04720:Long-term potentiation	h_spryPathway:Sprouty regulation of tyrosine kinase signals	hsa04512:ECM-receptor interaction	hsa05205:Proteoglycans in cancer	hsa05222:Small cell lung cancer	hsa04960:Aldosterone-regulated sodium reabsorption	hsa05169:Epstein-Barr virus infection
hsa04380:Osteoclast differentiation	hsa05210:Colorectal cancer	h_DNAfragmentPathway:Apoptotic DNA fragmentation and tissue homeostasis	hsa04068:FoxO signaling pathway	hsa04066:HIF-1 signaling pathway	hsa05230:Central carbon metabolism in cancer	hsa04150:mTOR signaling pathway
hsa05164:Influenza A	hsa00532:Glycosaminoglycan biosynthesis - chondroitin sulfate / dermatan sulfate	h_vitCBPathway:Vitamin C in the Brain	hsa04310:Wnt signaling pathway	hsa05166:HTLV-I infection	hsa05212:Pancreatic cancer	hsa04071:Sphingolipid signaling pathway
h_tgfbPathway:TGF beta signaling pathway	hsa04024:cAMP signaling pathway	h_mitochondriaPathway:Role of Mitochondria in Apoptotic Signaling	hsa05161:Hepatitis B	hsa05145:Toxoplasmosis	hsa05211:Renal cell carcinoma	hsa04390:Hippo signaling pathway
h_ranklPathway:Bone Remodelling	hsa05213:Endometrial cancer	h_il2rbPathway:IL-2 Receptor Beta Chain in T cell Activation	hsa05231:Choline metabolism in cancer			hsa04210:Apoptosis
hsa04713:Circadian entrainment	hsa04910:Insulin signaling pathway	hsa04930:Type II diabetes mellitus	hsa05214:Glioma			hsa04152:AMPK signaling pathway
hsa04664:Fc epsilon RI signaling pathway	h_igf1mtorPathway:Skeletal muscle hypertrophy is regulated via AKT/mTOR pathway	h_intrinsicPathway:Intrinsic Prothrombin Activation Pathway	hsa04012:ErbB signaling pathway			hsa04144:Endocytosis
hsa04730:Long-term depression	hsa00514:Other types of O-glycan biosynthesis	h_npp1Pathway:Regulators of Bone Mineralization	h_her2Pathway:Role of ERBB2 in Signal Transduction and Oncology			hsa04510:Focal adhesion
h_biopeptidesPathway:Bioactive Peptide Induced Signaling Pathway	hsa04710:Circadian rhythm	h_bcellsurvivalPathway:B Cell Survival Pathway	hsa05220:Chronic myeloid leukemia			hsa04931:Insulin resistance
hsa05218:Melanoma	hsa00601:Glycosphingolipid biosynthesis - lacto and neolacto series	hsa04666:Fc gamma R-mediated phagocytosis	hsa04014:Ras signaling pathway
h_crebPathway:Transcription factor CREB and its extracellular signals	h_alkPathway:ALK in cardiac myocytes	127.Mito-stress	hsa04350:TGF-beta signaling pathway
hsa04912:GnRH signaling pathway	hsa00230:Purine metabolism	hsa04611:Platelet activation	hsa04115:p53 signaling pathway
hsa00512:Mucin type O-Glycan biosynthesis	h_at1rPathway:Angiotensin II mediated activation of JNK Pathway via Pyk2 dependent signaling	h_ace2Pathway:Angiotensin-converting enzyme 2 regulates heart function	hsa00564:Glycerophospholipid metabolism
hsa05160:Hepatitis C	100.MAPK_signaling_cascades	hsa04932:Non-alcoholic fatty liver disease (NAFLD)	hsa05223:Non-small cell lung cancer
h_erbb4Pathway:g-Secretase mediated ErbB4 Signaling Pathway	hsa04921:Oxytocin signaling pathway	h_vegfPathway:VEGF, Hypoxia, and Angiogenesis	hsa05142:Chagas disease (American trypanosomiasis)
h_keratinocytePathway:Keratinocyte Differentiation	hsa00534:Glycosaminoglycan biosynthesis - heparan sulfate / heparin	46.P13K_PTEN	h_eif4Pathway:Regulation of eIF4e and p70 S6 Kinase
h_nfkbPathway:NF-kB Signaling Pathway	hsa00510:N-Glycan biosynthesis	h_acrPathway:Ahr Signal Transduction Pathway	hsa04917:Prolactin signaling pathway
h_ranbp2Pathway:Sumoylation by RanBP2 Regulates Transcriptional Repression	h_aMANpathway:Steps in the Glycosylation of Mammalian N-linked Oligosaccarides	h_th1th2Pathway:Th1/Th2 Differentiation	hsa04320:Dorso-ventral axis formation
hsa04064:NF-kappa B signaling pathway	82.TCR_and_Cap_or_SMAC	h_fbw7Pathway:Cyclin E Destruction Pathway	hsa04919:Thyroid hormone signaling pathway
hsa05014:Amyotrophic lateral sclerosis (ALS)	h_p38mapkPathway:p38 MAPK Signaling Pathway	h_deathPathway:Induction of apoptosis through DR3 and DR4/5 Death Receptors	hsa04070:Phosphatidylinositol signaling system
hsa04015:Rap1 signaling pathway	hsa05410:Hypertrophic cardiomyopathy (HCM)	hsa04973:Carbohydrate digestion and absorption	hsa04915:Estrogen signaling pathway
hsa04020:Calcium signaling pathway	hsa00561:Glycerolipid metabolism	h_amiPathway:Acute Myocardial Infarction	hsa04622:RIG-I-like receptor signaling pathway
hsa04540:Gap junction	h_chrebpPathway:ChREBP regulation by carbohydrates and cAMP	h_plateletAppPathway:Platelet Amyloid Precursor Protein Pathway
hsa04728:Dopaminergic synapse	h_atmPathway:ATM Signaling Pathway	hsa00240:Pyrimidine metabolism
hsa04916:Melanogenesis		h_pdgfPathway:PDGF Signaling Pathway
hsa04022:cGMP-PKG signaling pathway		hsa04964:Proximal tubule bicarbonate reclamation
hsa04810:Regulation of actin cytoskeleton		h_chemicalPathway:Apoptotic Signaling in Response to DNA Damage
hsa05221:Acute myeloid leukemia
hsa05216:Thyroid cancer
h_sppaPathway:Aspirin Blocks Signaling Pathway Involved in Platelet Activation
hsa05168:Herpes simplex infection
h_relaPathway:Acetylation and Deacetylation of RelA in The Nucleus
h_mapkPathway:MAPKinase Signaling Pathway
h_plcdPathway:Phospholipase C d1 in phospholipid associated cell signaling
hsa04650:Natural killer cell mediated cytotoxicity

## Sheet: NT2 Pluri Clusters
46 biological processes/pathways included exclusively in "Cluster B.1":	8 biological processes/pathways included exclusively in "Cluster B.2a":	20 biological processes/pathways included exclusively in "Cluster B.2b":	2 common biological processes/pathways in "Cluster B.1" and "Cluster B.2a":	16 common biological processes/pathways in "Cluster B.1" and "Cluster B.2b":	2 common biological processes/pathways in "Cluster B.2b" and "Cluster B.2a":	8 common biological processes/pathways in "Cluster B.1", "Cluster B.2b" and "Cluster B.2a":
hsa05200:Pathways in cancer	hsa00770:Pantothenate and CoA biosynthesis	hsa04350:TGF-beta signaling pathway	hsa05218:Melanoma	hsa04550:Signaling pathways regulating pluripotency of stem cells	h_tollPathway:Toll-Like Receptor Pathway	hsa04068:FoxO signaling pathway
hsa04014:Ras signaling pathway	hsa04064:NF-kappa B signaling pathway	hsa04022:cGMP-PKG signaling pathway	hsa04921:Oxytocin signaling pathway	hsa05231:Choline metabolism in cancer	hsa05033:Nicotine addiction	hsa04070:Phosphatidylinositol signaling system
hsa05412:Arrhythmogenic right ventricular cardiomyopathy (ARVC)	hsa00270:Cysteine and methionine metabolism	hsa04914:Progesterone-mediated oocyte maturation		hsa04010:MAPK signaling pathway		hsa04151:PI3K-Akt signaling pathway
hsa04390:Hippo signaling pathway	hsa04140:Regulation of autophagy	hsa04931:Insulin resistance		hsa05205:Proteoglycans in cancer		h_dicerPathway:Dicer Pathway
hsa04919:Thyroid hormone signaling pathway	h_Lis1Pathway:Lissencephaly gene (LIS1) in neuronal migration and development	hsa04930:Type II diabetes mellitus		hsa05212:Pancreatic cancer		hsa04150:mTOR signaling pathway
hsa05213:Endometrial cancer	h_alternativePathway:Alternative Complement Pathway	hsa00510:N-Glycan biosynthesis		hsa04917:Prolactin signaling pathway		hsa00564:Glycerophospholipid metabolism
hsa04710:Circadian rhythm	hsa05162:Measles	h_crebPathway:Transcription factor CREB and its extracellular signals		hsa04144:Endocytosis		hsa00561:Glycerolipid metabolism
hsa05410:Hypertrophic cardiomyopathy (HCM)	hsa00230:Purine metabolism	hsa00512:Mucin type O-Glycan biosynthesis		hsa04012:ErbB signaling pathway		hsa04713:Circadian entrainment
hsa05220:Chronic myeloid leukemia		h_erbb4Pathway:g-Secretase mediated ErbB4 Signaling Pathway		hsa04722:Neurotrophin signaling pathway
hsa04310:Wnt signaling pathway		h_ranbp2Pathway:Sumoylation by RanBP2 Regulates Transcriptional Repression		hsa05210:Colorectal cancer
83.Growth_factors_Survival_factors_Mitogens		hsa04020:Calcium signaling pathway		hsa04810:Regulation of actin cytoskeleton
h_igf1mtorPathway:Skeletal muscle hypertrophy is regulated via AKT/mTOR pathway		h_her2Pathway:Role of ERBB2 in Signal Transduction and Oncology		h_p38mapkPathway:p38 MAPK Signaling Pathway
hsa04380:Osteoclast differentiation		hsa04071:Sphingolipid signaling pathway		hsa04510:Focal adhesion
hsa05414:Dilated cardiomyopathy		hsa04024:cAMP signaling pathway		hsa05214:Glioma
hsa04066:HIF-1 signaling pathway		hsa05032:Morphine addiction		hsa04723:Retrograde endocannabinoid signaling
h_mtorPathway:mTOR Signaling Pathway		hsa04141:Protein processing in endoplasmic reticulum		h_hdacPathway:Control of skeletal myogenesis by HDAC & calcium/calmodulin-dependent kinase (CaMK)
hsa05217:Basal cell carcinoma		h_erkPathway:Erk1/Erk2 Mapk Signaling pathway
hsa05223:Non-small cell lung cancer		h_mapkPathway:MAPKinase Signaling Pathway
hsa05221:Acute myeloid leukemia		hsa04923:Regulation of lipolysis in adipocytes
H_gsk3Pathway:Inactivation of Gsk3 by AKT causes accumulation of b-catenin in Alveolar Macrophages		h_tgfbPathway:TGF beta signaling pathway
hsa04520:Adherens junction
hsa00562:Inositol phosphate metabolism
h_ps1Pathway:Presenilin action in Notch and Wnt signaling
h_ranklPathway:Bone Remodelling
hsa04514:Cell adhesion molecules (CAMs)
hsa04015:Rap1 signaling pathway
hsa04120:Ubiquitin mediated proteolysis
hsa05166:HTLV-I infection
hsa05215:Prostate cancer
h_rarrxrPathway:Nuclear receptors coordinate the activities of chromatin remodeling complexes and coactivators to facilitate initiation of transcription in carcinoma cells
hsa05145:Toxoplasmosis
hsa05160:Hepatitis C
h_egfr_smrtePathway:Map Kinase Inactivation of SMRT Corepressor
h_eifPathway:Eukaryotic protein translation
h_melanocytePathway:Melanocyte Development and Pigmentation Pathway
hsa04915:Estrogen signaling pathway
hsa00062:Fatty acid elongation
hsa04152:AMPK signaling pathway
h_egfPathway:EGF Signaling Pathway
hsa04910:Insulin signaling pathway
hsa05202:Transcriptional misregulation in cancer
h_hSWI-SNFpathway:Chromatin Remodeling by hSWI/SNF ATP-dependent Complexes
h_hcmvPathway:Human Cytomegalovirus and Map Kinase Pathways
hsa04320:Dorso-ventral axis formation
hsa04340:Hedgehog signaling pathway
h_cblPathway:CBL mediated ligand-induced downregulation of EGF receptors

## Sheet: NT2 Pluri vs Diff
73 biological processes/pathways included exclusively in "Differentiation":	36 biological processes/pathways included exclusively in "Pluripotency":	66 common biological processes/pathways in "Differentiation" and "Pluripotency":
hsa05161:Hepatitis B	hsa00770:Pantothenate and CoA biosynthesis	hsa04550:Signaling pathways regulating pluripotency of stem cells
hsa04621:NOD-like receptor signaling pathway	h_tollPathway:Toll-Like Receptor Pathway	hsa04010:MAPK signaling pathway
hsa04668:TNF signaling pathway	hsa00270:Cysteine and methionine metabolism	hsa05205:Proteoglycans in cancer
hsa05169:Epstein-Barr virus infection	hsa04140:Regulation of autophagy	hsa05215:Prostate cancer
hsa04720:Long-term potentiation	hsa05033:Nicotine addiction	hsa04722:Neurotrophin signaling pathway
hsa05164:Influenza A	h_Lis1Pathway:Lissencephaly gene (LIS1) in neuronal migration and development	hsa04068:FoxO signaling pathway
hsa04115:p53 signaling pathway	h_alternativePathway:Alternative Complement Pathway	hsa05200:Pathways in cancer
hsa04664:Fc epsilon RI signaling pathway	hsa05162:Measles	hsa04310:Wnt signaling pathway
hsa04730:Long-term depression	hsa04914:Progesterone-mediated oocyte maturation	hsa05231:Choline metabolism in cancer
h_biopeptidesPathway:Bioactive Peptide Induced Signaling Pathway	hsa04723:Retrograde endocannabinoid signaling	hsa05214:Glioma
hsa04210:Apoptosis	h_hdacPathway:Control of skeletal myogenesis by HDAC & calcium/calmodulin-dependent kinase (CaMK)	hsa04150:mTOR signaling pathway
hsa04912:GnRH signaling pathway	hsa05032:Morphine addiction	hsa04380:Osteoclast differentiation
hsa05142:Chagas disease (American trypanosomiasis)	hsa04141:Protein processing in endoplasmic reticulum	hsa04012:ErbB signaling pathway
hsa05222:Small cell lung cancer	h_erkPathway:Erk1/Erk2 Mapk Signaling pathway	h_her2Pathway:Role of ERBB2 in Signal Transduction and Oncology
h_keratinocytePathway:Keratinocyte Differentiation	hsa04923:Regulation of lipolysis in adipocytes	hsa05220:Chronic myeloid leukemia
h_nfkbPathway:NF-kB Signaling Pathway	hsa05412:Arrhythmogenic right ventricular cardiomyopathy (ARVC)	hsa04014:Ras signaling pathway
hsa05014:Amyotrophic lateral sclerosis (ALS)	83.Growth_factors_Survival_factors_Mitogens	hsa04071:Sphingolipid signaling pathway
h_eif4Pathway:Regulation of eIF4e and p70 S6 Kinase	hsa05414:Dilated cardiomyopathy	h_tgfbPathway:TGF beta signaling pathway
hsa04540:Gap junction	h_mtorPathway:mTOR Signaling Pathway	hsa04350:TGF-beta signaling pathway
hsa04728:Dopaminergic synapse	hsa05217:Basal cell carcinoma	h_ranklPathway:Bone Remodelling
hsa04916:Melanogenesis	H_gsk3Pathway:Inactivation of Gsk3 by AKT causes accumulation of b-catenin in Alveolar Macrophages	hsa04390:Hippo signaling pathway
hsa05216:Thyroid cancer	hsa04520:Adherens junction	hsa04713:Circadian entrainment
h_sppaPathway:Aspirin Blocks Signaling Pathway Involved in Platelet Activation	hsa00562:Inositol phosphate metabolism	hsa00564:Glycerophospholipid metabolism
hsa05168:Herpes simplex infection	h_ps1Pathway:Presenilin action in Notch and Wnt signaling	hsa05218:Melanoma
h_relaPathway:Acetylation and Deacetylation of RelA in The Nucleus	hsa04514:Cell adhesion molecules (CAMs)	h_crebPathway:Transcription factor CREB and its extracellular signals
hsa04622:RIG-I-like receptor signaling pathway	h_rarrxrPathway:Nuclear receptors coordinate the activities of chromatin remodeling complexes and coactivators to facilitate initiation of transcription in carcinoma cells	hsa04152:AMPK signaling pathway
h_plcdPathway:Phospholipase C d1 in phospholipid associated cell signaling	h_egfr_smrtePathway:Map Kinase Inactivation of SMRT Corepressor	hsa05223:Non-small cell lung cancer
hsa04650:Natural killer cell mediated cytotoxicity	h_eifPathway:Eukaryotic protein translation	hsa00512:Mucin type O-Glycan biosynthesis
h_ctcfPathway:CTCF: First Multivalent Nuclear Factor	h_melanocytePathway:Melanocyte Development and Pigmentation Pathway	hsa05160:Hepatitis C
h_spryPathway:Sprouty regulation of tyrosine kinase signals	hsa00062:Fatty acid elongation	hsa04144:Endocytosis
hsa00532:Glycosaminoglycan biosynthesis - chondroitin sulfate / dermatan sulfate	h_egfPathway:EGF Signaling Pathway	hsa04151:PI3K-Akt signaling pathway
hsa00514:Other types of O-glycan biosynthesis	hsa05202:Transcriptional misregulation in cancer	h_erbb4Pathway:g-Secretase mediated ErbB4 Signaling Pathway
hsa00601:Glycosphingolipid biosynthesis - lacto and neolacto series	h_hSWI-SNFpathway:Chromatin Remodeling by hSWI/SNF ATP-dependent Complexes	h_ranbp2Pathway:Sumoylation by RanBP2 Regulates Transcriptional Repression
hsa05211:Renal cell carcinoma	h_hcmvPathway:Human Cytomegalovirus and Map Kinase Pathways	hsa04064:NF-kappa B signaling pathway
h_alkPathway:ALK in cardiac myocytes	hsa04340:Hedgehog signaling pathway	hsa04015:Rap1 signaling pathway
h_at1rPathway:Angiotensin II mediated activation of JNK Pathway via Pyk2 dependent signaling	h_cblPathway:CBL mediated ligand-induced downregulation of EGF receptors	hsa04020:Calcium signaling pathway
100.MAPK_signaling_cascades		hsa04066:HIF-1 signaling pathway
hsa00534:Glycosaminoglycan biosynthesis - heparan sulfate / heparin		hsa05166:HTLV-I infection
h_aMANpathway:Steps in the Glycosylation of Mammalian N-linked Oligosaccarides		hsa04917:Prolactin signaling pathway
82.TCR_and_Cap_or_SMAC		hsa04510:Focal adhesion
hsa05230:Central carbon metabolism in cancer		hsa04320:Dorso-ventral axis formation
hsa04360:Axon guidance		hsa04022:cGMP-PKG signaling pathway
h_chrebpPathway:ChREBP regulation by carbohydrates and cAMP		hsa04919:Thyroid hormone signaling pathway
h_atmPathway:ATM Signaling Pathway		hsa04810:Regulation of actin cytoskeleton
hsa04960:Aldosterone-regulated sodium reabsorption		hsa05221:Acute myeloid leukemia
hsa04974:Protein digestion and absorption		hsa05145:Toxoplasmosis
hsa05146:Amoebiasis		hsa04931:Insulin resistance
hsa04512:ECM-receptor interaction		hsa04070:Phosphatidylinositol signaling system
h_DNAfragmentPathway:Apoptotic DNA fragmentation and tissue homeostasis		hsa04915:Estrogen signaling pathway
h_vitCBPathway:Vitamin C in the Brain		h_mapkPathway:MAPKinase Signaling Pathway
h_mitochondriaPathway:Role of Mitochondria in Apoptotic Signaling		h_dicerPathway:Dicer Pathway
h_il2rbPathway:IL-2 Receptor Beta Chain in T cell Activation		hsa05210:Colorectal cancer
h_intrinsicPathway:Intrinsic Prothrombin Activation Pathway		hsa04024:cAMP signaling pathway
h_npp1Pathway:Regulators of Bone Mineralization		hsa05213:Endometrial cancer
h_bcellsurvivalPathway:B Cell Survival Pathway		hsa05212:Pancreatic cancer
hsa04666:Fc gamma R-mediated phagocytosis		hsa04910:Insulin signaling pathway
127.Mito-stress		h_igf1mtorPathway:Skeletal muscle hypertrophy is regulated via AKT/mTOR pathway
hsa04611:Platelet activation		hsa04710:Circadian rhythm
h_ace2Pathway:Angiotensin-converting enzyme 2 regulates heart function		hsa00230:Purine metabolism
hsa04932:Non-alcoholic fatty liver disease (NAFLD)		hsa04921:Oxytocin signaling pathway
h_vegfPathway:VEGF, Hypoxia, and Angiogenesis		hsa00510:N-Glycan biosynthesis
46.P13K_PTEN		h_p38mapkPathway:p38 MAPK Signaling Pathway
h_acrPathway:Ahr Signal Transduction Pathway		hsa05410:Hypertrophic cardiomyopathy (HCM)
h_th1th2Pathway:Th1/Th2 Differentiation		hsa00561:Glycerolipid metabolism
h_fbw7Pathway:Cyclin E Destruction Pathway		hsa04120:Ubiquitin mediated proteolysis
h_deathPathway:Induction of apoptosis through DR3 and DR4/5 Death Receptors		hsa04930:Type II diabetes mellitus
hsa04973:Carbohydrate digestion and absorption
h_amiPathway:Acute Myocardial Infarction
h_plateletAppPathway:Platelet Amyloid Precursor Protein Pathway
hsa00240:Pyrimidine metabolism
h_pdgfPathway:PDGF Signaling Pathway
hsa04964:Proximal tubule bicarbonate reclamation
h_chemicalPathway:Apoptotic Signaling in Response to DNA Damage

## Sheet: H1 Diff Clusters
45 biological processes/pathways included exclusively in "Cluster A":	39 biological processes/pathways included exclusively in "Cluster B.2":	40 common biological processes/pathways in "Cluster A" and "Cluster B.2":
hsa05213:Endometrial cancer	hsa05146:Amoebiasis	hsa04550:Signaling pathways regulating pluripotency of stem cells
hsa00512:Mucin type O-Glycan biosynthesis	hsa04974:Protein digestion and absorption	hsa04012:ErbB signaling pathway
hsa04320:Dorso-ventral axis formation	hsa04512:ECM-receptor interaction	hsa04350:TGF-beta signaling pathway
hsa04664:Fc epsilon RI signaling pathway	hsa04930:Type II diabetes mellitus	hsa04360:Axon guidance
hsa00564:Glycerophospholipid metabolism	hsa04210:Apoptosis	hsa04068:FoxO signaling pathway
h_tollPathway:Toll-Like Receptor Pathway	h_npp1Pathway:Regulators of Bone Mineralization	hsa05231:Choline metabolism in cancer
hsa05160:Hepatitis C	h_mitochondriaPathway:Role of Mitochondria in Apoptotic Signaling	hsa04152:AMPK signaling pathway
hsa04912:GnRH signaling pathway	h_vitCBPathway:Vitamin C in the Brain	hsa04390:Hippo signaling pathway
hsa04010:MAPK signaling pathway	hsa04960:Aldosterone-regulated sodium reabsorption	hsa05161:Hepatitis B
hsa04662:B cell receptor signaling pathway	hsa04920:Adipocytokine signaling pathway	hsa05220:Chronic myeloid leukemia
h_crebPathway:Transcription factor CREB and its extracellular signals	hsa05166:HTLV-I infection	hsa05214:Glioma
hsa04014:Ras signaling pathway	hsa04932:Non-alcoholic fatty liver disease (NAFLD)	hsa05205:Proteoglycans in cancer
hsa04660:T cell receptor signaling pathway	46.P13K_PTEN	hsa04071:Sphingolipid signaling pathway
hsa04921:Oxytocin signaling pathway	71.Id_proteins_G0-to-S_cell_cycle	hsa04917:Prolactin signaling pathway
hsa04728:Dopaminergic synapse	h_ace2Pathway:Angiotensin-converting enzyme 2 regulates heart function	hsa04150:mTOR signaling pathway
h_mapkPathway:MAPKinase Signaling Pathway	h_intrinsicPathway:Intrinsic Prothrombin Activation Pathway	hsa04722:Neurotrophin signaling pathway
h_p38mapkPathway:p38 MAPK Signaling Pathway	hsa05321:Inflammatory bowel disease (IBD)	hsa05223:Non-small cell lung cancer
h_eif4Pathway:Regulation of eIF4e and p70 S6 Kinase	hsa05140:Leishmaniasis	hsa04022:cGMP-PKG signaling pathway
hsa05221:Acute myeloid leukemia	h_tcrPathway:T Cell Receptor Signaling Pathway	hsa04668:TNF signaling pathway
hsa04380:Osteoclast differentiation	hsa04810:Regulation of actin cytoskeleton	hsa04620:Toll-like receptor signaling pathway
hsa05014:Amyotrophic lateral sclerosis (ALS)	h_il2rbPathway:IL-2 Receptor Beta Chain in T cell Activation	hsa05200:Pathways in cancer
h_aMANpathway:Steps in the Glycosylation of Mammalian N-linked Oligosaccarides	h_plateletAppPathway:Platelet Amyloid Precursor Protein Pathway	hsa04310:Wnt signaling pathway
hsa04713:Circadian entrainment	h_bcellsurvivalPathway:B Cell Survival Pathway	hsa05210:Colorectal cancer
hsa00514:Other types of O-glycan biosynthesis	h_igf1mtorPathway:Skeletal muscle hypertrophy is regulated via AKT/mTOR pathway	hsa04144:Endocytosis
h_alkPathway:ALK in cardiac myocytes	hsa04973:Carbohydrate digestion and absorption	hsa05222:Small cell lung cancer
hsa04115:p53 signaling pathway	hsa04621:NOD-like receptor signaling pathway	hsa05230:Central carbon metabolism in cancer
hsa00601:Glycosphingolipid biosynthesis - lacto and neolacto series	hsa04611:Platelet activation	h_ctcfPathway:CTCF: First Multivalent Nuclear Factor
hsa04130:SNARE interactions in vesicular transport	h_tsp1Pathway:TSP-1 Induced Apoptosis in Microvascular Endothelial Cell	hsa05212:Pancreatic cancer
hsa04723:Retrograde endocannabinoid signaling	h_RNApol3Pathway:RNA polymerase III transcription	hsa05169:Epstein-Barr virus infection
hsa04064:NF-kappa B signaling pathway	hsa05330:Allograft rejection	hsa05215:Prostate cancer
108.Regulating_glucose_transport	h_amiPathway:Acute Myocardial Infarction	hsa05142:Chagas disease (American trypanosomiasis)
h_nthiPathway:NFkB activation by Nontypeable Hemophilus influenzae	hsa05416:Viral myocarditis	hsa04066:HIF-1 signaling pathway
hsa04720:Long-term potentiation	h_integrinPathway:Integrin Signaling Pathway	hsa04510:Focal adhesion
hsa05031:Amphetamine addiction	hsa04060:Cytokine-cytokine receptor interaction	hsa05218:Melanoma
h_keratinocytePathway:Keratinocyte Differentiation	hsa05211:Renal cell carcinoma	hsa05145:Toxoplasmosis
hsa04070:Phosphatidylinositol signaling system	h_ceramidePathway:Ceramide Signaling Pathway	hsa04120:Ubiquitin mediated proteolysis
hsa01040:Biosynthesis of unsaturated fatty acids	h_hcmvPathway:Human Cytomegalovirus and Map Kinase Pathways	hsa04910:Insulin signaling pathway
65.Integrin_affinity_modulation	hsa04914:Progesterone-mediated oocyte maturation	hsa04151:PI3K-Akt signaling pathway
104.Insulin_signaling	h_pdgfPathway:PDGF Signaling Pathway	hsa04931:Insulin resistance
h_calcineurinPathway:Effects of calcineurin in Keratinocyte Differentiation		hsa04666:Fc gamma R-mediated phagocytosis
h_tgfbPathway:TGF beta signaling pathway
hsa04024:cAMP signaling pathway
h_ranklPathway:Bone Remodelling
hsa04710:Circadian rhythm
hsa04370:VEGF signaling pathway

## Sheet: H1 Pluri Clusters
15 biological processes/pathways included exclusively in "Cluster B.1":	26 biological processes/pathways included exclusively in "Cluster C.1":	33 biological processes/pathways included exclusively in "Cluster C.2":	8 common biological processes/pathways in "Cluster B.1" and "Cluster C.1":	7 common biological processes/pathways in "Cluster B.1" and "Cluster C.2":	25 common biological processes/pathways in "Cluster C.2" and "Cluster C.1":	34 common biological processes/pathways in "Cluster B.1", "Cluster C.2" and "Cluster C.1":
h_methioninePathway:Catabolic Pathways for Methionine, Isoleucine, Threonine and Valine	hsa04668:TNF signaling pathway	hsa04922:Glucagon signaling pathway	hsa04015:Rap1 signaling pathway	hsa04151:PI3K-Akt signaling pathway	hsa04720:Long-term potentiation	hsa05200:Pathways in cancer
hsa05217:Basal cell carcinoma	hsa04071:Sphingolipid signaling pathway	hsa00512:Mucin type O-Glycan biosynthesis	hsa05210:Colorectal cancer	hsa05032:Morphine addiction	hsa04914:Progesterone-mediated oocyte maturation	hsa04014:Ras signaling pathway
30.Kinesin_superfamily_proteins	hsa00564:Glycerophospholipid metabolism	hsa05031:Amphetamine addiction	hsa04310:Wnt signaling pathway	h_ranklPathway:Bone Remodelling	h_eif4Pathway:Regulation of eIF4e and p70 S6 Kinase	hsa04010:MAPK signaling pathway
hsa01212:Fatty acid metabolism	hsa04115:p53 signaling pathway	h_tollPathway:Toll-Like Receptor Pathway	hsa04960:Aldosterone-regulated sodium reabsorption	hsa04152:AMPK signaling pathway	hsa04350:TGF-beta signaling pathway	hsa04068:FoxO signaling pathway
hsa01040:Biosynthesis of unsaturated fatty acids	hsa00534:Glycosaminoglycan biosynthesis - heparan sulfate / heparin	hsa04728:Dopaminergic synapse	hsa04915:Estrogen signaling pathway	hsa04810:Regulation of actin cytoskeleton	hsa05033:Nicotine addiction	hsa04144:Endocytosis
hsa05221:Acute myeloid leukemia	h_hcmvPathway:Human Cytomegalovirus and Map Kinase Pathways	h_hdacPathway:Control of skeletal myogenesis by HDAC & calcium/calmodulin-dependent kinase (CaMK)	hsa05220:Chronic myeloid leukemia	hsa00230:Purine metabolism	hsa04020:Calcium signaling pathway	hsa04390:Hippo signaling pathway
hsa05160:Hepatitis C	H_gsk3Pathway:Inactivation of Gsk3 by AKT causes accumulation of b-catenin in Alveolar Macrophages	hsa04114:Oocyte meiosis	hsa05166:HTLV-I infection	hsa05169:Epstein-Barr virus infection	hsa04723:Retrograde endocannabinoid signaling	hsa04550:Signaling pathways regulating pluripotency of stem cells
hsa00532:Glycosaminoglycan biosynthesis - chondroitin sulfate / dermatan sulfate	hsa04622:RIG-I-like receptor signaling pathway	hsa05203:Viral carcinogenesis	hsa05145:Toxoplasmosis		hsa05214:Glioma	hsa04919:Thyroid hormone signaling pathway
hsa05412:Arrhythmogenic right ventricular cardiomyopathy (ARVC)	72.IAP_interaction_with_cell_death_pathways	hsa04730:Long-term depression			h_crebPathway:Transcription factor CREB and its extracellular signals	hsa05231:Choline metabolism in cancer
hsa04910:Insulin signaling pathway	hsa04971:Gastric acid secretion	h_nos1Pathway:Nitric Oxide Signaling Pathway			hsa05161:Hepatitis B	hsa04722:Neurotrophin signaling pathway
hsa05410:Hypertrophic cardiomyopathy (HCM)	hsa04750:Inflammatory mediator regulation of TRP channels	h_her2Pathway:Role of ERBB2 in Signal Transduction and Oncology			hsa00562:Inositol phosphate metabolism	hsa05205:Proteoglycans in cancer
hsa05414:Dilated cardiomyopathy	100.MAPK_signaling_cascades	h_pgc1aPathway:Regulation of PGC-1a			h_p38mapkPathway:p38 MAPK Signaling Pathway	hsa04012:ErbB signaling pathway
hsa00270:Cysteine and methionine metabolism	hsa04916:Melanogenesis	h_stathminPathway:Stathmin and breast cancer resistance to antimicrotubule agents			hsa05222:Small cell lung cancer	hsa04917:Prolactin signaling pathway
h_ps1Pathway:Presenilin action in Notch and Wnt signaling	h_ctcfPathway:CTCF: First Multivalent Nuclear Factor	h_fcer1Pathway:Fc Epsilon Receptor I Signaling in Mast Cells			hsa05142:Chagas disease (American trypanosomiasis)	hsa04380:Osteoclast differentiation
h_rarrxrPathway:Nuclear receptors coordinate the activities of chromatin remodeling complexes and coactivators to facilitate initiation of transcription in carcinoma cells	46.P13K_PTEN	74.CD47-IAP_with_avB3			h_mapkPathway:MAPKinase Signaling Pathway	hsa04120:Ubiquitin mediated proteolysis
	83.Growth_factors_Survival_factors_Mitogens	h_bcrPathway:BCR Signaling Pathway			hsa04360:Axon guidance	hsa05213:Endometrial cancer
	hsa04924:Renin secretion	68.Mitogen_signaling_in_growth_control			hsa00561:Glycerolipid metabolism	hsa04510:Focal adhesion
	hsa04932:Non-alcoholic fatty liver disease (NAFLD)	h_egfPathway:EGF Signaling Pathway			h_nfatPathway:NFAT and Hypertrophy of the heart (Transcription in the broken heart)	hsa04066:HIF-1 signaling pathway
	hsa03018:RNA degradation	h_gpcrPathway:Signaling Pathway from G-Protein Families			h_ptenPathway:PTEN dependent cell cycle arrest and apoptosis	hsa05215:Prostate cancer
	h_erk5Pathway:Role of Erk5 in Neuronal Survival	hsa03040:Spliceosome			h_spryPathway:Sprouty regulation of tyrosine kinase signals	hsa04024:cAMP signaling pathway
	hsa04611:Platelet activation	hsa04662:B cell receptor signaling pathway			hsa04931:Insulin resistance	hsa04713:Circadian entrainment
	hsa04540:Gap junction	h_arenrf2Pathway:Oxidative Stress Induced Gene Expression Via Nrf2			hsa05223:Non-small cell lung cancer	h_dicerPathway:Dicer Pathway
	hsa04724:Glutamatergic synapse	h_il6Pathway:IL 6 signaling pathway			h_metPathway:Signaling of Hepatocyte Growth Factor Receptor	hsa04070:Phosphatidylinositol signaling system
	hsa05230:Central carbon metabolism in cancer	h_tsp1Pathway:TSP-1 Induced Apoptosis in Microvascular Endothelial Cell			hsa04710:Circadian rhythm	hsa04150:mTOR signaling pathway
	hsa04930:Type II diabetes mellitus	92.Ancient_Host_Defense_Pathways			hsa05162:Measles	hsa05211:Renal cell carcinoma
	105.Signaling_glucose_uptake	hsa04660:T cell receptor signaling pathway				hsa05212:Pancreatic cancer
		hsa04320:Dorso-ventral axis formation				hsa04141:Protein processing in endoplasmic reticulum
		h_pdgfPathway:PDGF Signaling Pathway				hsa05218:Melanoma
		h_igf1rPathway:Multiple antiapoptotic pathways from IGF-1R signaling lead to BAD phosphorylation				hsa04022:cGMP-PKG signaling pathway
		hsa04727:GABAergic synapse				hsa04962:Vasopressin-regulated water reabsorption
		hsa01100:Metabolic pathways				hsa04923:Regulation of lipolysis in adipocytes
		hsa05014:Amyotrophic lateral sclerosis (ALS)				hsa04210:Apoptosis
		hsa00071:Fatty acid degradation				hsa04725:Cholinergic synapse
						hsa04921:Oxytocin signaling pathway

## Sheet: H1 Pluri vs Diff
44 biological processes/pathways included exclusively in "Differentiation":	68 biological processes/pathways included exclusively in "Pluripotency":	80 common biological processes/pathways in "Differentiation" and "Pluripotency":
hsa04664:Fc epsilon RI signaling pathway	hsa04922:Glucagon signaling pathway	hsa04550:Signaling pathways regulating pluripotency of stem cells
hsa04912:GnRH signaling pathway	hsa05032:Morphine addiction	hsa04012:ErbB signaling pathway
hsa04620:Toll-like receptor signaling pathway	hsa05033:Nicotine addiction	hsa04350:TGF-beta signaling pathway
h_aMANpathway:Steps in the Glycosylation of Mammalian N-linked Oligosaccarides	hsa00230:Purine metabolism	hsa04360:Axon guidance
hsa00514:Other types of O-glycan biosynthesis	hsa04020:Calcium signaling pathway	hsa04068:FoxO signaling pathway
h_alkPathway:ALK in cardiac myocytes	hsa04962:Vasopressin-regulated water reabsorption	hsa05231:Choline metabolism in cancer
hsa00601:Glycosphingolipid biosynthesis - lacto and neolacto series	h_hdacPathway:Control of skeletal myogenesis by HDAC & calcium/calmodulin-dependent kinase (CaMK)	hsa05213:Endometrial cancer
hsa04130:SNARE interactions in vesicular transport	hsa04114:Oocyte meiosis	hsa04152:AMPK signaling pathway
hsa04064:NF-kappa B signaling pathway	hsa05203:Viral carcinogenesis	hsa04390:Hippo signaling pathway
108.Regulating_glucose_transport	hsa00562:Inositol phosphate metabolism	hsa00512:Mucin type O-Glycan biosynthesis
h_nthiPathway:NFkB activation by Nontypeable Hemophilus influenzae	hsa04725:Cholinergic synapse	hsa05161:Hepatitis B
h_keratinocytePathway:Keratinocyte Differentiation	hsa04730:Long-term depression	hsa05220:Chronic myeloid leukemia
65.Integrin_affinity_modulation	h_nos1Pathway:Nitric Oxide Signaling Pathway	hsa04320:Dorso-ventral axis formation
104.Insulin_signaling	hsa04919:Thyroid hormone signaling pathway	hsa00564:Glycerophospholipid metabolism
h_calcineurinPathway:Effects of calcineurin in Keratinocyte Differentiation	h_her2Pathway:Role of ERBB2 in Signal Transduction and Oncology	h_tollPathway:Toll-Like Receptor Pathway
h_tgfbPathway:TGF beta signaling pathway	h_pgc1aPathway:Regulation of PGC-1a	hsa05214:Glioma
hsa04666:Fc gamma R-mediated phagocytosis	h_stathminPathway:Stathmin and breast cancer resistance to antimicrotubule agents	hsa05160:Hepatitis C
hsa04370:VEGF signaling pathway	h_fcer1Pathway:Fc Epsilon Receptor I Signaling in Mast Cells	hsa05205:Proteoglycans in cancer
hsa05146:Amoebiasis	74.CD47-IAP_with_avB3	hsa04071:Sphingolipid signaling pathway
hsa04974:Protein digestion and absorption	hsa00561:Glycerolipid metabolism	hsa04917:Prolactin signaling pathway
hsa04512:ECM-receptor interaction	h_nfatPathway:NFAT and Hypertrophy of the heart (Transcription in the broken heart)	hsa04150:mTOR signaling pathway
h_npp1Pathway:Regulators of Bone Mineralization	h_bcrPathway:BCR Signaling Pathway	hsa04722:Neurotrophin signaling pathway
h_mitochondriaPathway:Role of Mitochondria in Apoptotic Signaling	hsa04141:Protein processing in endoplasmic reticulum	hsa04010:MAPK signaling pathway
h_vitCBPathway:Vitamin C in the Brain	68.Mitogen_signaling_in_growth_control	hsa04662:B cell receptor signaling pathway
hsa04920:Adipocytokine signaling pathway	h_dicerPathway:Dicer Pathway	hsa05223:Non-small cell lung cancer
71.Id_proteins_G0-to-S_cell_cycle	h_egfPathway:EGF Signaling Pathway	hsa04022:cGMP-PKG signaling pathway
h_ace2Pathway:Angiotensin-converting enzyme 2 regulates heart function	h_ptenPathway:PTEN dependent cell cycle arrest and apoptosis	hsa04668:TNF signaling pathway
h_intrinsicPathway:Intrinsic Prothrombin Activation Pathway	h_spryPathway:Sprouty regulation of tyrosine kinase signals	hsa05200:Pathways in cancer
hsa05321:Inflammatory bowel disease (IBD)	h_gpcrPathway:Signaling Pathway from G-Protein Families	hsa04310:Wnt signaling pathway
hsa05140:Leishmaniasis	hsa03040:Spliceosome	h_crebPathway:Transcription factor CREB and its extracellular signals
h_tcrPathway:T Cell Receptor Signaling Pathway	h_arenrf2Pathway:Oxidative Stress Induced Gene Expression Via Nrf2	hsa04014:Ras signaling pathway
h_il2rbPathway:IL-2 Receptor Beta Chain in T cell Activation	h_metPathway:Signaling of Hepatocyte Growth Factor Receptor	hsa04660:T cell receptor signaling pathway
h_plateletAppPathway:Platelet Amyloid Precursor Protein Pathway	h_il6Pathway:IL 6 signaling pathway	hsa04921:Oxytocin signaling pathway
h_bcellsurvivalPathway:B Cell Survival Pathway	92.Ancient_Host_Defense_Pathways	hsa04728:Dopaminergic synapse
h_igf1mtorPathway:Skeletal muscle hypertrophy is regulated via AKT/mTOR pathway	hsa05162:Measles	h_mapkPathway:MAPKinase Signaling Pathway
hsa04973:Carbohydrate digestion and absorption	h_igf1rPathway:Multiple antiapoptotic pathways from IGF-1R signaling lead to BAD phosphorylation	hsa05210:Colorectal cancer
hsa04621:NOD-like receptor signaling pathway	hsa04727:GABAergic synapse	h_p38mapkPathway:p38 MAPK Signaling Pathway
h_RNApol3Pathway:RNA polymerase III transcription	hsa01100:Metabolic pathways	h_eif4Pathway:Regulation of eIF4e and p70 S6 Kinase
hsa05330:Allograft rejection	hsa04923:Regulation of lipolysis in adipocytes	hsa04144:Endocytosis
h_amiPathway:Acute Myocardial Infarction	hsa00071:Fatty acid degradation	hsa05221:Acute myeloid leukemia
hsa05416:Viral myocarditis	h_methioninePathway:Catabolic Pathways for Methionine, Isoleucine, Threonine and Valine	hsa05222:Small cell lung cancer
h_integrinPathway:Integrin Signaling Pathway	hsa04015:Rap1 signaling pathway	hsa04380:Osteoclast differentiation
hsa04060:Cytokine-cytokine receptor interaction	hsa05217:Basal cell carcinoma	hsa05230:Central carbon metabolism in cancer
h_ceramidePathway:Ceramide Signaling Pathway	30.Kinesin_superfamily_proteins	hsa05014:Amyotrophic lateral sclerosis (ALS)
		h_ctcfPathway:CTCF: First Multivalent Nuclear Factor
		hsa05212:Pancreatic cancer
		hsa04713:Circadian entrainment
		hsa05169:Epstein-Barr virus infection
		hsa05215:Prostate cancer
		hsa05142:Chagas disease (American trypanosomiasis)
		hsa04115:p53 signaling pathway
		hsa04066:HIF-1 signaling pathway
		hsa04510:Focal adhesion
		hsa04723:Retrograde endocannabinoid signaling
		hsa05218:Melanoma
		hsa05145:Toxoplasmosis
		hsa04120:Ubiquitin mediated proteolysis
		hsa04720:Long-term potentiation
		hsa05031:Amphetamine addiction
		hsa04910:Insulin signaling pathway
		hsa04070:Phosphatidylinositol signaling system
		hsa01040:Biosynthesis of unsaturated fatty acids
		hsa04024:cAMP signaling pathway
		hsa04151:PI3K-Akt signaling pathway
		hsa04931:Insulin resistance
		h_ranklPathway:Bone Remodelling
		hsa04710:Circadian rhythm
		hsa04930:Type II diabetes mellitus
		hsa04210:Apoptosis
		hsa04960:Aldosterone-regulated sodium reabsorption
		hsa05166:HTLV-I infection
		hsa04932:Non-alcoholic fatty liver disease (NAFLD)
		46.P13K_PTEN
		hsa04810:Regulation of actin cytoskeleton
		hsa04611:Platelet activation
		h_tsp1Pathway:TSP-1 Induced Apoptosis in Microvascular Endothelial Cell
		hsa05211:Renal cell carcinoma
		h_hcmvPathway:Human Cytomegalovirus and Map Kinase Pathways
		hsa04914:Progesterone-mediated oocyte maturation
		h_pdgfPathway:PDGF Signaling Pathway

## Sheet: NT2 vs H1
16 biological processes/pathways included exclusively in "Pluri. NT2":	35 biological processes/pathways included exclusively in "Pluri. H1":	23 biological processes/pathways included exclusively in "Diff. NT2":	19 biological processes/pathways included exclusively in "Diff. H1":	16 common biological processes/pathways in "Pluri. NT2" and "Pluri. H1":	22 common biological processes/pathways in "Diff. NT2" and "Diff. H1":	51 common biological processes/pathways in "Diff. NT2", "Pluri. NT2", "Pluri. H1" and "Diff. H1":
h_mtorPathway:mTOR Signaling Pathway	hsa04922:Glucagon signaling pathway	hsa05164:Influenza A	hsa04620:Toll-like receptor signaling pathway	hsa05412:Arrhythmogenic right ventricular cardiomyopathy (ARVC)	hsa04621:NOD-like receptor signaling pathway	hsa04550:Signaling pathways regulating pluripotency of stem cells
hsa04520:Adherens junction	hsa04962:Vasopressin-regulated water reabsorption	h_biopeptidesPathway:Bioactive Peptide Induced Signaling Pathway	hsa04130:SNARE interactions in vesicular transport	83.Growth_factors_Survival_factors_Mitogens	hsa04664:Fc epsilon RI signaling pathway	hsa04010:MAPK signaling pathway
hsa04514:Cell adhesion molecules (CAMs)	hsa04114:Oocyte meiosis	h_nfkbPathway:NF-kB Signaling Pathway	108.Regulating_glucose_transport	hsa05414:Dilated cardiomyopathy	hsa04912:GnRH signaling pathway	hsa05205:Proteoglycans in cancer
h_egfr_smrtePathway:Map Kinase Inactivation of SMRT Corepressor	hsa05203:Viral carcinogenesis	hsa05216:Thyroid cancer	h_nthiPathway:NFkB activation by Nontypeable Hemophilus influenzae	hsa05217:Basal cell carcinoma	h_keratinocytePathway:Keratinocyte Differentiation	hsa05215:Prostate cancer
h_eifPathway:Eukaryotic protein translation	hsa04725:Cholinergic synapse	h_sppaPathway:Aspirin Blocks Signaling Pathway Involved in Platelet Activation	65.Integrin_affinity_modulation	H_gsk3Pathway:Inactivation of Gsk3 by AKT causes accumulation of b-catenin in Alveolar Macrophages	hsa00514:Other types of O-glycan biosynthesis	hsa04722:Neurotrophin signaling pathway
h_melanocytePathway:Melanocyte Development and Pigmentation Pathway	h_nos1Pathway:Nitric Oxide Signaling Pathway	hsa05168:Herpes simplex infection	104.Insulin_signaling	hsa00562:Inositol phosphate metabolism	hsa00601:Glycosphingolipid biosynthesis - lacto and neolacto series	hsa04068:FoxO signaling pathway
hsa00062:Fatty acid elongation	h_pgc1aPathway:Regulation of PGC-1a	h_relaPathway:Acetylation and Deacetylation of RelA in The Nucleus	h_calcineurinPathway:Effects of calcineurin in Keratinocyte Differentiation	h_ps1Pathway:Presenilin action in Notch and Wnt signaling	h_alkPathway:ALK in cardiac myocytes	hsa05200:Pathways in cancer
hsa05202:Transcriptional misregulation in cancer	h_stathminPathway:Stathmin and breast cancer resistance to antimicrotubule agents	h_plcdPathway:Phospholipase C d1 in phospholipid associated cell signaling	hsa04370:VEGF signaling pathway	h_rarrxrPathway:Nuclear receptors coordinate the activities of chromatin remodeling complexes and coactivators to facilitate initiation of transcription in carcinoma cells	h_aMANpathway:Steps in the Glycosylation of Mammalian N-linked Oligosaccarides	hsa04310:Wnt signaling pathway
h_hSWI-SNFpathway:Chromatin Remodeling by hSWI/SNF ATP-dependent Complexes	h_fcer1Pathway:Fc Epsilon Receptor I Signaling in Mast Cells	hsa04650:Natural killer cell mediated cytotoxicity	hsa04920:Adipocytokine signaling pathway	h_egfPathway:EGF Signaling Pathway	hsa04974:Protein digestion and absorption	hsa05231:Choline metabolism in cancer
hsa04340:Hedgehog signaling pathway	74.CD47-IAP_with_avB3	h_at1rPathway:Angiotensin II mediated activation of JNK Pathway via Pyk2 dependent signaling	71.Id_proteins_G0-to-S_cell_cycle	h_hdacPathway:Control of skeletal myogenesis by HDAC & calcium/calmodulin-dependent kinase (CaMK)	hsa05146:Amoebiasis	hsa05214:Glioma
h_cblPathway:CBL mediated ligand-induced downregulation of EGF receptors	h_nfatPathway:NFAT and Hypertrophy of the heart (Transcription in the broken heart)	82.TCR_and_Cap_or_SMAC	hsa05321:Inflammatory bowel disease (IBD)	hsa00270:Cysteine and methionine metabolism	hsa04512:ECM-receptor interaction	hsa04150:mTOR signaling pathway
hsa00770:Pantothenate and CoA biosynthesis	h_bcrPathway:BCR Signaling Pathway	h_chrebpPathway:ChREBP regulation by carbohydrates and cAMP	hsa05140:Leishmaniasis	hsa05033:Nicotine addiction	h_vitCBPathway:Vitamin C in the Brain	hsa04380:Osteoclast differentiation
hsa04140:Regulation of autophagy	68.Mitogen_signaling_in_growth_control	h_atmPathway:ATM Signaling Pathway	h_tcrPathway:T Cell Receptor Signaling Pathway	hsa05162:Measles	h_mitochondriaPathway:Role of Mitochondria in Apoptotic Signaling	hsa04012:ErbB signaling pathway
h_Lis1Pathway:Lissencephaly gene (LIS1) in neuronal migration and development	h_ptenPathway:PTEN dependent cell cycle arrest and apoptosis	h_DNAfragmentPathway:Apoptotic DNA fragmentation and tissue homeostasis	h_RNApol3Pathway:RNA polymerase III transcription	hsa05032:Morphine addiction	h_il2rbPathway:IL-2 Receptor Beta Chain in T cell Activation	hsa05220:Chronic myeloid leukemia
h_alternativePathway:Alternative Complement Pathway	h_gpcrPathway:Signaling Pathway from G-Protein Families	127.Mito-stress	hsa05330:Allograft rejection	hsa04141:Protein processing in endoplasmic reticulum	h_intrinsicPathway:Intrinsic Prothrombin Activation Pathway	hsa04014:Ras signaling pathway
h_erkPathway:Erk1/Erk2 Mapk Signaling pathway	hsa03040:Spliceosome	h_vegfPathway:VEGF, Hypoxia, and Angiogenesis	hsa05416:Viral myocarditis	hsa04923:Regulation of lipolysis in adipocytes	h_npp1Pathway:Regulators of Bone Mineralization	hsa04071:Sphingolipid signaling pathway
	h_arenrf2Pathway:Oxidative Stress Induced Gene Expression Via Nrf2	h_acrPathway:Ahr Signal Transduction Pathway	h_integrinPathway:Integrin Signaling Pathway		h_bcellsurvivalPathway:B Cell Survival Pathway	hsa04350:TGF-beta signaling pathway
	h_metPathway:Signaling of Hepatocyte Growth Factor Receptor	h_th1th2Pathway:Th1/Th2 Differentiation	hsa04060:Cytokine-cytokine receptor interaction		hsa04666:Fc gamma R-mediated phagocytosis	h_ranklPathway:Bone Remodelling
	h_il6Pathway:IL 6 signaling pathway	h_fbw7Pathway:Cyclin E Destruction Pathway	h_ceramidePathway:Ceramide Signaling Pathway		h_ace2Pathway:Angiotensin-converting enzyme 2 regulates heart function	hsa04390:Hippo signaling pathway
	92.Ancient_Host_Defense_Pathways	h_deathPathway:Induction of apoptosis through DR3 and DR4/5 Death Receptors			hsa04973:Carbohydrate digestion and absorption	hsa04713:Circadian entrainment
	h_igf1rPathway:Multiple antiapoptotic pathways from IGF-1R signaling lead to BAD phosphorylation	hsa00240:Pyrimidine metabolism			h_amiPathway:Acute Myocardial Infarction	hsa00564:Glycerophospholipid metabolism
	hsa04727:GABAergic synapse	hsa04964:Proximal tubule bicarbonate reclamation			h_plateletAppPathway:Platelet Amyloid Precursor Protein Pathway	hsa05218:Melanoma
	hsa01100:Metabolic pathways	h_chemicalPathway:Apoptotic Signaling in Response to DNA Damage				h_crebPathway:Transcription factor CREB and its extracellular signals
	hsa00071:Fatty acid degradation					hsa04152:AMPK signaling pathway
	h_methioninePathway:Catabolic Pathways for Methionine, Isoleucine, Threonine and Valine					hsa05223:Non-small cell lung cancer
	30.Kinesin_superfamily_proteins					hsa00512:Mucin type O-Glycan biosynthesis
	hsa01212:Fatty acid metabolism					hsa05160:Hepatitis C
	72.IAP_interaction_with_cell_death_pathways					hsa04144:Endocytosis
	hsa04971:Gastric acid secretion					hsa04151:PI3K-Akt signaling pathway
	hsa04750:Inflammatory mediator regulation of TRP channels					hsa04066:HIF-1 signaling pathway
	hsa04924:Renin secretion					hsa05166:HTLV-I infection
	hsa03018:RNA degradation					hsa04917:Prolactin signaling pathway
	h_erk5Pathway:Role of Erk5 in Neuronal Survival					hsa04510:Focal adhesion
	hsa04724:Glutamatergic synapse					hsa04320:Dorso-ventral axis formation
	105.Signaling_glucose_uptake					hsa04022:cGMP-PKG signaling pathway
						hsa04810:Regulation of actin cytoskeleton
						hsa05221:Acute myeloid leukemia
						hsa05145:Toxoplasmosis
						hsa04931:Insulin resistance
						hsa04070:Phosphatidylinositol signaling system
						h_mapkPathway:MAPKinase Signaling Pathway
						hsa05210:Colorectal cancer
						hsa04024:cAMP signaling pathway
						hsa05213:Endometrial cancer
						hsa05212:Pancreatic cancer
						hsa04910:Insulin signaling pathway
						hsa04710:Circadian rhythm
						hsa04921:Oxytocin signaling pathway
						h_p38mapkPathway:p38 MAPK Signaling Pathway
						hsa04120:Ubiquitin mediated proteolysis
						hsa04930:Type II diabetes mellitus
